# Supplementary material for: TGTT and AACA: two transcriptionally active LTR retrotransposon subfamilies with a specific LTR structure and horizontal transfer in four Rosaceae species
Source: Mob DNA. 2017 Oct 27;8:14. doi: 10.1186/s13100-017-0098-8 (PMC5659011; doi:10.1186/s13100-017-0098-8)
Supplement: Supplementary file 1 — List of four species and their genomic sequence and DNA material source information used in this study. Table S2. Sequence identity between all TGTT and AACA consensus sequences in the four Rosaceae genomes. Table S3. Summary of TGTT and AACA elements identified in P. bretschneideri, M. domestcia, P. persica and P. mume. Table S4. Primers used for wet lab validations. Table S5. Sequence identity between all TGTT1 elements identified in the four Rosaceae genomes. Table S6. Sequence divergence of orthologous singletons between apple and peach. Table S7. Sequence identity of the orthologous singletons between apple and peach. Table S8. Primers used for Real time Quantitative PCR. (XLSX 142 kb) [file 13100_2017_98_MOESM1_ESM.xlsx]

## Sheet: Table S1
Table S1. List of four species and their genomic sequence and DNA material source information used in this study.
Sample	Genus Species	Genome size (Mb)	Chromosome No.	Recent WGD	Genomic sequence link	DNA material source
Pear	Pyrus bretschneideri	527	17	Yes	http://peargenome.njau.edu.cn/	cv. Dangshansuli, Nanjing Agricultural University, Nanjing, China
Apple	Malus x domestica	743	17	Yes	http://www.phytozome.net	cv. Golden delicious, Shandong Institute of Pomology, Taian, China
Peach	Prunus persica	265	8	No	http://www.phytozome.net	cv. Lovell, Jiangsu Academy of Agricultural Sciences, Nanjing, China
Mei	Prunus mume	280	8	No	http://prunusmumegenome.bjfu.edu.cn	sampled in the campus of Nanjing Agricultural University, Nanjing, China
strawberry	Fragria vesca	240	7	No	http://www.phytozome.net	None

## Sheet: Table S2
Table S2. Sequence identity between all TGTT and AACA consensus sequences in the four Rosaceae genomes.
Sequence ID	Pbrtgtt1_consensus	Mdtgtt1_consensus	Pmtgtt1_consensus/50%	Pptgtt1_consensus	Pbrtgtt2_consensus	Mdtgtt2_consensus	Pbrtgtt3_consensus	Pbrtgtt4_consensus	Pbraaca1_consensus	Pmaaca1_consensus	Pbraaca2_consensus	Pbraaca3_consensus	Pbraaca4_consensus	Mdaaca4_consensus
Pbrtgtt1_consensus	1
Mdtgtt1_consensus	0.865	1
Pmtgtt1_consensus	0.825	0.848	1
Pptgtt1_consensus	0.855	0.882	0.928	1
Pbrtgtt2_consensus	0.784	0.787	0.748	0.779	1
Mdtgtt2_consensus	0.782	0.791	0.768	0.789	0.868	1
Pbrtgtt3_consensus	0.704	0.714	0.699	0.718	0.704	0.714	1
Pbrtgtt4_consensus	0.468	0.471	0.476	0.481	0.47	0.477	0.463	1
Pbraaca1_consensus	0.456	0.455	0.475	0.473	0.464	0.47	0.468	0.471	1
Pmaaca1_consensus	0.446	0.456	0.468	0.473	0.455	0.467	0.468	0.471	0.872	1
Pbraaca2_consensus	0.46	0.458	0.466	0.479	0.462	0.464	0.462	0.468	0.654	0.65	1
Pbraaca3_consensus	0.268	0.272	0.267	0.292	0.26	0.274	0.274	0.251	0.307	0.282	0.267	1
Pbraaca4_consensus	0.248	0.247	0.24	0.241	0.262	0.259	0.245	0.241	0.286	0.263	0.237	0.415	1
Mdaaca4_consensus	0.315	0.315	0.322	0.318	0.306	0.318	0.334	0.311	0.354	0.348	0.342	0.477	0.444	1

## Sheet: Table S3
Table S3. Summary of TGTT and AACA elements identified in P. bretschneideri, M. domestcia, P. persica and P. mume.
			Location of elements
Element_ID	Structure	Chr/scaffold	Start (bp)	End (bp)	Start_as	End_as	TSD_5'	TSD_3'	TSDs	Plus/Minus	Age (mya)	Transcription Activity	SRA ID
Pbr_TGTT1_IT1	Intact with TSD	scaffold1436.0	12153	20531	TG	TT	GAAAC	GAAAC	TSDs	Plus	1.80533
Pbr_TGTT1_IT2	Intact with TSD	scaffold809.0	128978	133998	TG	TT	ATAAT	ATAAT	TSDs	Plus	2.25929
Pbr_TGTT1_IT3	Intact with TSD	Chr1	8361539	8365637	TG	TT	TTGTC	TTGTC	TSDs	Plus	2.3426
Pbr_TGTT1_IT4	Intact with TSD	Chr3	17293266	17297193	TG	TT	GGACG	GGAGG	TSDs	Plus	2.61924
Pbr_TGTT1_IT5	Intact with TSD	Chr4	9459939	9464996	AA	TA	GTAAT	GTAGT	TSDs	Minus	3.90686
Pbr_TGTT1_IT6	Intact with TSD	Chr8	8004557	8008991	TG	TT	CCTAG	CCTAG	TSDs	Plus	1.82581
Pbr_TGTT1_IT7	Intact with TSD	Chr10	15003098	15008178	TG	TT	ATAAT	ATAAT	TSDs	Plus	1.31812
Pbr_TGTT1_IT8	Intact with TSD	Chr12	8656993	8665450	TG	TT	GAAAC	GAAAC	TSDs	Plus	2.50994
Md_TGTT1_IT1	Intact with TSD	Chr1	5517858	5522957	AA	CA	AAAAG	AAAAG	TSDs	Minus	1.32618	Active	SRX1150925
Md_TGTT1_IT2	Intact with TSD	Chr5	14641101	14646215	TG	TT	ATTAC	ATTAC	TSDs	Plus	1.32618
Md_TGTT1_IT3	Intact with TSD	Chr5	14648231	14652943	TG	TT	ATTAC	ATTAC	TSDs	Plus	0.878631
Md_TGTT1_IT4	Intact with TSD	Chr5	18577935	18583072	TA	TT	CAACC	CAACC	TSDs	Plus	0.882596	Active	SRX1150925
Md_TGTT1_IT5	Intact with TSD	Chr9	16476524	16481630	AA	CA	GTAAA	GTAAA	TSDs	Minus	0.25885	Active	SRX1150925
Md_TGTT1_IT6	Intact with TSD	Chr13	5071020	5075303	AA	CA	TGCAT	TGCAT	TSDs	Minus	0.767821	Active	SRX1150925
Pp_TGTT1_IT1	Intact with TSD	scaffold_1	23257460	23265142	AA	CA	AGAAT	AGAAT	TSDs	Minus	0.216193
Pp_TGTT1_IT2	Intact with TSD	scaffold_2	9090953	9095961	AA	CA	GAAAA	GAAAA	TSDs	Minus	0
Pp_TGTT1_IT3	Intact with TSD	scaffold_6	23913800	23918784	TG	TT	TTTCC	TTTCC	TSDs	Plus	0.43
Pp_TGTT1_IT4	Intact with TSD	scaffold_8	263134	268141	AA	CA	TCACA	TCACA	TSDs	Minus	0
Pm_TGTT1_IT1	Intact with TSD	Pm3	1072663	1077578	TG	TT	GTTTT	GTTTT	TSDs	Plus	0.657435
Pm_TGTT1_IT2	Intact with TSD	Pm6	3616067	3621097	TG	TT	ATCAT	ATCAT	TSDs	Plus	0.649567
Pbr_TGTT2_IT1	Intact with TSD	scaffold1033.0	5979	11303	TG	TT	TAGCC	TAGCC	TSDs	Plus	0.235575
Pbr_TGTT2_IT2	Intact with TSD	scaffold1082.0	4710	18210	TG	TT	TAATA	TAATA	TSDs	Plus	0.313233
Pbr_TGTT2_IT3	Intact with TSD	scaffold1210.0	80095	84493	AA	CA	GTATA	GTATA	TSDs	Minus	0	Active	SRX147917,SRX298075
Pbr_TGTT2_IT4	Intact with TSD	scaffold327.0.1	357443	362670	AA	CA	AAATC	AAATC	TSDs	Minus	0	Active	SRX147917,SRX298075
Pbr_TGTT2_IT5	Intact with TSD	scaffold701.0	109980	114276	AA	CA	CTTCC	CTTCC	TSDs	Minus	0.231697
Pbr_TGTT2_IT6	Intact with TSD	Chr2	7233269	7238523	AA	CA	AATCA	AATCA	TSDs	Minus	0
Pbr_TGTT2_IT7	Intact with TSD	Chr2	16195565	16199970	AA	CA	GAGAA	GAGAA	TSDs	Minus	0	Active	SRX147917,SRX298075
Pbr_TGTT2_IT8	Intact with TSD	Chr2	20873050	20878266	AA	CA	TAAAT	TAAAT	TSDs	Minus	0
Pbr_TGTT2_IT9	Intact with TSD	Chr2	21008960	21014176	TG	TT	ATTTA	ATTTA	TSDs	Plus	0
Pbr_TGTT2_IT10	Intact with TSD	Chr4	2751258	2756464	AA	CA	GATAA	TATAA	TSDs	Minus	0.954067	Active	SRX147917,SRX298075
Pbr_TGTT2_IT11	Intact with TSD	Chr5	21458084	21463114	TG	TT	GTTTT	GTTTT	TSDs	Plus	0.543551
Pbr_TGTT2_IT12	Intact with TSD	Chr6	20042396	20046872	TG	TT	TGTAT	TGTAT	TSDs	Plus	0	Active	SRX147917,SRX298075
Pbr_TGTT2_IT13	Intact with TSD	Chr10	24767671	24772234	TG	TT	CAATC	CAATC	TSDs	Plus	0	Active	SRX147917,SRX298075
Pbr_TGTT2_IT14	Intact with TSD	Chr11	23725467	23729988	TG	TT	TATGA	TATGA	TSDs	Plus	0	Active	SRX147917,SRX298075
Pbr_TGTT2_IT15	Intact with TSD	Chr11	26708719	26712954	TG	TT	GAAAC	GAAAC	TSDs	Plus	0.461362	Active	SRX147917,SRX298075
Pbr_TGTT2_IT16	Intact with TSD	Chr12	5926328	5931539	AA	TA	TTTTC	TTTTC	TSDs	Minus	0.453547
Pbr_TGTT2_IT17	Intact with TSD	Chr12	12338424	12342678	AA	CA	TCAAT	TCAAT	TSDs	Minus	0	Active	SRX147917,SRX298075
Pbr_TGTT2_IT18	Intact with TSD	Chr13	7323122	7327502	TG	TT	GAATG	GAATG	TSDs	Plus	0	Active	SRX147917,SRX298075
Pbr_TGTT2_IT19	Intact with TSD	Chr14	3654720	3659758	AA	CA	GATCC	GATCC	TSDs	Minus	1.18958
Pbr_TGTT2_IT20	Intact with TSD	Chr14	14980842	14985911	AA	AA	GTGTG	GTGTG	TSDs	Minus	0.712575
Pbr_TGTT2_IT21	Intact with TSD	Chr16	17704639	17767986	AA	CA	AGATT	AGATT	TSDs	Minus	0.465271
Pbr_TGTT2_IT22	Intact with TSD	Chr17	22689	27902	AA	CA	ATTAT	ATTAT	TSDs	Minus	0.946117	Active	SRX147917,SRX298075
Md_TGTT2_IT1	Intact with TSD	Chr6	2697306	2702321	AA	CA	TAATT	TAATT	TSDs	Minus	0.684992	Active	SRX1150925
Md_TGTT2_IT2	Intact with TSD	Chr12	25866541	25871410	AA	CA	AATGG	AATGG	TSDs	Minus	0.926252	Active	SRX1150925
Md_TGTT2_IT3	Intact with TSD	Chr13	32262845	32267841	AA	CA	TGAAC	TGAAC	TSDs	Minus	1.16154
Pbr_TGTT3_IT1	Intact with TSD	scaffold939.0	77893	82872	TG	TT	CTAC	CTAC	TSDs	Plus	0.767821
Pbr_TGTT3_IT2	Intact with TSD	Chr7	12947038	12952095	TG	TT	AGAT	AGAT	TSDs	Plus	0
Pbr_TGTT4_IT1	Intact with TSD	Chr2	1939163	1944259	TG	TT	TGTTCA	AGTTCA	TSDs	Plus	0
Pbr_TGTT4_IT2	Intact with TSD	Chr3	25670728	25675726	TG	TT	CCACCT	ACACCT	TSDs	Plus	0.336571
Pbr_TGTT4_IT3	Intact with TSD	Chr3	25771485	25776483	AA	CA	AGGTGT	AGGTGG	TSDs	Minus	0.508298
Pbr_AACA1_IT1	Intact with TSD	Chr4	11871328	11876183	AA	CA	ACCTTT	ACCTTC	TSDs	Plus	0.154258	Active
Pbr_AACA1_IT2	Intact with TSD	Chr9	20761213	20766134	AA	CA	GTTTCG	GTTTCG	TSDs	Plus	0.293799	Active
Pbr_AACA1_IT3	Intact with TSD	Chr10	9182088	9187011	AA	CA	AATATT	AATATA	TSDs	Plus	0	Active	SRX147917
Pbr_AACA1_IT4	Intact with TSD	Chr12	6831423	6836335	AA	CA	ATGTAG	ATGTAG	TSDs	Plus	0.146525	Active	SRX147917
Pbr_AACA1_IT5	Intact with TSD	Chr13	7685133	7690057	AA	CA	ATATCT	ATATCT	TSDs	Plus	0	Active	SRX147917
Pbr_AACA1_IT6	Intact with TSD	Chr14	17260103	17265004	TG	TT	ATTTAT	ATTTAT	TSDs	Minus	0.154258	Active	SRX147917
Pbr_AACA1_IT7	Intact with TSD	Chr15	17171525	17176474	TG	TT	ATACCC	ATACCC	TSDs	Minus	0	Active	SRX147917
Pm_AACA1_IT1	Intact with TSD	Pm3	6986624	6991285	AA	CA	GTTTTT	GTTTTT	TSDs	Plus	0.309345
Pm_AACA1_IT2	Intact with TSD	Pm8	518004	522871	TG	TT	AGTGTT	AGTGTT	TSDs	Minus	0
Pbr_AACA2_IT1	Intact with TSD	Chr5	9412447	9417380	TG	TT	ACATAC	ACATAC	TSDs	Minus	0
Pbr_AACA2_IT2	Intact with TSD	Chr8	15314635	15319524	AA	CA	AGCTGT	AGCTGA	TSDs	Plus	0.192952
Pbr_AACA2_IT3	Intact with TSD	Chr9	15676501	15681357	TG	TT	ACATTC	ACATTC	TSDs	Minus	0
Pbr_AACA2_IT4	Intact with TSD	Chr10	20470812	20475668	AA	CA	ATGCAT	ATGCAT	TSDs	Plus	0
Pbr_AACA3_IT1	Intact with TSD	scaffold341.0	401095	403625	TG	TT	CGAGAC	CGAGAC	TSDs	Minus	1.62166
Pbr_AACA3_IT2	Intact with TSD	Chr3	12758639	12760554	TG	TT	CATTTC	CACTTC	TSDs	Minus	1.96546
Pbr_AACA3_IT3	Intact with TSD	Chr5	13990910	13992790	AA	CA	AAAAAT	AAAAAT	TSDs	Plus	3.18921
Pbr_AACA3_IT4	Intact with TSD	Chr12	4460973	4462840	AA	CA	TTCTTT	TTCTTT	TSDs	Plus	0.6417	Active	SRX147917,SRX298075
Pbr_AACA4_IT1	Intact with TSD	scaffold490.0	87126	89955	TG	TT	CCATAT	CCATAT	TSDs	Minus	0
Pbr_AACA4_IT2	Intact with TSD	scaffold490.0	164952	167664	AA	CA	ATATGG	ATATGG	TSDs	Plus	0
Pbr_AACA4_IT3	Intact with TSD	scaffold793.0	185602	188058	AA	CA	TCCCTT	TCCCTT	TSDs	Plus	0.18908
Pbr_AACA4_IT4	Intact with TSD	Chr1	7663927	7666311	TG	TT	GATCCC	GATCCC	TSDs	Minus	0
Pbr_AACA4_IT5	Intact with TSD	Chr3	12722991	12725366	AA	CA	GTTTTA	GTTTTA	TSDs	Plus	0
Pbr_AACA4_IT6	Intact with TSD	Chr4	12271062	12273289	AA	CA	ATATTC	ATATTC	TSDs	Plus	0	Active	SRX147917,SRX298075
Pbr_AACA4_IT7	Intact with TSD	Chr7	2081515	2083564	TA	TT	TTCATT	TTCATT	TSDs	Minus	2.37181
Pbr_AACA4_IT8	Intact with TSD	Chr7	3756671	3759045	AA	CA	TATCTG	TATCTG	TSDs	Plus	0
Pbr_AACA4_IT9	Intact with TSD	Chr10	12090012	12092253	TG	TT	AGTATT	AGTATT	TSDs	Minus	0.578846
Pbr_AACA4_IT10	Intact with TSD	Chr11	2625120	2627716	AA	CA	AGCATC	AGCATC	TSDs	Plus	0
Pbr_AACA4_IT11	Intact with TSD	Chr12	3623548	3626097	AA	TA	TAGAGA	TAGAGA	TSDs	Plus	3.15486	Active	SRX298075,SRX878738
Pbr_AACA4_IT12	Intact with TSD	Chr5	26688929	26691867	AA	CA	ACTTTT	ACTTTA	TSDs	Plus	2.50994
Pbr_AACA4_IT13	Intact with TSD	Chr16	350906	353443	AA	CA	GTTTCT	ATTTCT	TSDs	Plus	1.99018
Pbr_AACA4_IT14	Intact with TSD	Chr16	15200165	15202283	AA	TA	AAGAGT	AAGAGA	TSDs	Plus	4.02602	Active	SRX147917,SRX298075
Pbr_AACA4_IT15	Intact with TSD	Chr16	15310116	15312234	TA	TT	TCTCTT	TCTCTT	TSDs	Minus	4.02602	Active	SRX147917,SRX298075
Pbr_AACA4_IT16	Intact with TSD	Chr17	2047871	2050929	TG	TT	TGTATT	AGTATT	TSDs	Minus	2.70782
Md_AACA4_IT1	Intact with TSD	Chr2	21625118	21627554	AA	TA	AGTACC	AGTACC	TSDs	Plus	1.54041
Md_AACA4_IT2	Intact with TSD	Chr2	24809757	24812054	AA	TA	GAACTA	GAACTA	TSDs	Plus	0	Active	SRX1150925
Md_AACA4_IT3	Intact with TSD	Chr3	29665623	29668523	AA	CA	ACCCTG	ACCCTG	TSDs	Plus	1.09355	Active	SRX1150925
Md_AACA4_IT4	Intact with TSD	Chr11	26264147	26266316	AA	TA	TGCACC	TGCACC	TSDs	Plus	0.962019	Active	SRX1150925
Md_AACA4_IT5	Intact with TSD	Chr12	4445067	4447500	AA	TA	CTTATC	CTTATC	TSDs	Plus	0.578846	Active	SRX1150925
Md_AACA4_IT6	Intact with TSD	Chr12	9952046	9954413	TA	TT	AATTAT	AATTGT	TSDs	Minus	0
Md_AACA4_IT7	Intact with TSD	Chr10	18915328	18917886	TG	TT	CAGAAA	CAGAAA	TSDs	Minus	2.50994
Md_AACA4_IT8	Intact with TSD	Chr12	13939211	13941508	TG	TT	TCTGTC	TCTGTT	TSDs	Minus	1.72356

## Sheet: Table S4
Table S4. Primers used for wet lab validations
Element	F (5'-3')	R (5'-3')	Predict size	Validation
Pbr_TGTT1_IT2_LTR1	TCTTAGGTATGATGTTCGCAAAGGT	CCTTCGCAGATGCCATTCTACT	480	+
Pbr_TGTT1_IT2_LTR2	TCCAATGCAGCATGATAGAACG	CTCCGGGATACTTAGCGGAGTT	612	+
Pbr_TGTT1_IT7_LTR1	CTTATTTGCTGCCCATTGTGAG	TCGCAGACGCCATTCTACTTTAC	444	+
Pbr_TGTT1_IT7_LTR2	GATAGAACGAAGCATGTGGAGGT	GGGTTGAATTTGGTTAAGAAACG	682	+
Md_TGTT1_IT2_LTR1	GGTCGACTCGTCCAAGTTAGAAA	CACAAAGCCGACACTGATGACC	469	+
Md_TGTT1_IT2_LTR2	CCGAAGGAGACCATGAAGTTGTA	CCCTTCAGAACCCATAGAATCAG	495	+
Md_TGTT1_IT4_LTR1	TGTGGCCTTAGCCAACTCAATAT	CCCTGACGTTCTGTAAGGGAATT	434	+
Md_TGTT1_IT4_LTR2	CCGAAAGATGCCATGAAGTTGTT	GAGCAATGGCAACTAAATCTTCCA	501	+
Pp_TGTT1_IT2_LTR1	GACAGGTGGTCAATGTGGTCATA	GAGGCCATCCTATCTTACGGTG	490	+
Pp_TGTT1_IT2_LTR2	ACCGTTTGTGGAGTCAGAGGGAC	CTTGTGGCTTTCACTTTGTTGGT	388	+
Pp_TGTT1_IT3_LTR1	CCAGTTCACGCTAAACAGGAGTC	CCTGACGTTCTGCAAGGGAAT	529	+
Pp_TGTT1_IT3_LTR2	GGTACAGCACGATAGAACGAAGC	CTCTGTTAGGCTGCTGTTCTTCC	486	+
Pm_TGTT1_IT1_LTR1	CGGAAAGGGTAACGTGAGATAGT	ACAGCCTGACGTTCTGCAAGG	582	+
Pm_TGTT1_IT1_LTR2	GTGATAACAAGTCAGCAAGGGAC	AAGCATTAGTTATGGGCTAAACATCT	457	+
Pbr_TGTT2_IT14_LTR1	AGGTCTGGATGAACAAGCACG	CAACGCACAGCGGAAAAGA	279	+
Pbr_TGTT2_IT14_LTR2	ATTGGGCAGGAAGTGTAGGTG	GAAGTTTGACCCATTACAGACACC	714	n.a.
Pbr_TGTT3_IT2_LTR1	CTAAAGGACATGGAAGTTTATGATTG	GCAGGAACCAGTCAACCGA	404	n.a.
Pbr_TGTT3_IT2_LTR2	AGGAGAAACTCAAAAGGAAAATGG	AATGAGGAAAGTGGAAAAGGAG	471	+
Pbr_TGTT4_IT2_LTR1	CAAAGATGCGAAGCCATAAAAC	TGTGGTCAATGGTATTTGTGGG	623	+
Pbr_TGTT4_IT2_LTR2	TAACCATCCTCAGCCAGCAA	GAGAACAGCCGACAAAGCAA	666	+
Pbr_AACA1_IT3_LTR1	CGTGAAACCGTTGAGATGTGAG	GAAGTTTGTAGCGTCGGAGAAT	721	+
Pbr_AACA1_IT3_LTR2	GAGTGCCAAGAAACAATCAACAG	GGGACTAATAATGAGGTAAAGCAGA	852	+
Pbr_AACA2_IT4_LTR1	TATACAAACAACTAGCAGCAGTAGCA	GACGGAGAATGGGAGCAAAGAG	621	+
Pbr_AACA2_IT4_LTR2	TTTTCTGATATTCATCTTGCTCTGTC	CCCACATGACCCACTCTGTTTG	695	+
Pbr_AACA3_IT4_LTR1	CAGTAGCAGGCTCAACAACCA	AGCGGATTGCCAAGAAGTTAC	675	n.a.
Pbr_AACA3_IT4_LTR2	GTGATGATAATGGGGTGAGCAG	CTTCCCTCTTCCTCCCATCA	586	+
Pbr_AACA4_IT6_LTR1	GCGGTGAAAGAAGAGGAAAGG	TGAAGGTGAAGAAGATGAGGTGG	741	+
Pbr_AACA4_IT6_LTR2	TGAGCGGCAGAGGAGTGTT	CTCCTGGTTGATGTGGGATAGA	782	+
Md_TGTT2_IT1_LTR1	CAACTAAATCGCTACCAAATAAAGAA	GACTCACTTGTCAAATTGGGCAT	311	+
Md_TGTT2_IT1_LTR2	TCAGTCACAAAGCCCTTCCTAC	GAAGTATTGAGCCACAAAATCCAAC	874	+
Md_AACA4_IT2_LTR1	TGCCACCAACAAACATCTGC	TCACAGAGTCGCCTGGAACA	772	+
Md_AACA4_IT2_LTR2	GAGCGAGACTTTAGATGATTTTGG	TCGGTCTACAACTGCTTGCTCT	523	n.a.

## Sheet: TableS5
Table S5. Sequence identity between all TGTT1 elements identified in the four Rosaceae genomes.
Elements ID	Pbr_TGTT1_IT1	Pbr_TGTT1_IT2	Pbr_TGTT1_IT3	Pbr_TGTT1_IT4	Pbr_TGTT1_IT5	Pbr_TGTT1_IT6	Pbr_TGTT1_IT7	Pbr_TGTT1_IT8	Md_TGTT1_IT1	Md_TGTT1_IT2	Md_TGTT1_IT3	Md_TGTT1_IT4	Md_TGTT1_IT5	Md_TGTT1_IT6	Pp_TGTT1_IT1	Pp_TGTT1_IT2	Pp_TGTT1_IT3	Pp_TGTT1_IT4	Pm_TGTT1_IT1	Pm_TGTT1_IT2
Pbr_TGTT1_IT1	100	75.52	75.52	59.33	75.25	56.34	75.77	96.3	75.69	73.04	70.85	74.76	76	61.18	77.4	77.17	77.3	77.1	76.04	74.8
Pbr_TGTT1_IT2	79.13	100	63.93	64.61	86.87	54.17	92.64	74.52	85.53	81.91	79.69	82.2	85.5	60.31	84.52	84.72	84.69	84.54	83.69	82.32
Pbr_TGTT1_IT3	86.54	80.18	100	67.45	63.78	51.38	64.17	67.09	63.13	61.28	58.9	62.54	63.27	69.32	64.98	64.86	64.87	64.76	64.28	63.41
Pbr_TGTT1_IT4	79.96	86.07	80.42	100	64.53	48.57	65.12	58.45	64.12	61.44	59.05	66.6	63.88	61.35	67.52	67.45	67.46	67.39	66.96	66.18
Pbr_TGTT1_IT5	79.16	89.09	80.42	85.87	100	53.24	87.15	74.82	87.73	84.59	82.59	82.74	87.78	60.48	84.59	84.72	84.74	84.63	83.06	82.05
Pbr_TGTT1_IT6	68.98	67.24	65.67	63.38	66.41	100	54.58	55.7	53.42	54.24	54.98	53.55	54.02	48.81	55.24	54.78	55	54.81	54.5	53.93
Pbr_TGTT1_IT7	79.88	94.23	80.78	86.54	89.22	68.52	100	74.69	85.68	82.33	80.18	82.56	86.09	60.53	85.04	85.09	85.07	84.78	83.55	82.75
Pbr_TGTT1_IT8	98.1	79.22	86.34	80.02	78.71	69.66	79.9	100	75.71	71.92	69.68	75.21	76.07	60.28	76.06	76.44	76.09	76.49	74.87	73.62
Md_TGTT1_IT1	79.99	88.33	80.01	85.53	89.44	67.37	88.37	78.95	100	82.64	80.97	83.11	93.21	60.65	84.98	85.16	85.13	85.16	83.21	82.05
Md_TGTT1_IT2	79.9	88.26	79.7	85.16	89.79	67.39	88.46	79.57	88.28	100	86.78	79.39	83.34	58.5	82.56	82.78	82.5	82.6	81.21	80.21
Md_TGTT1_IT3	79.07	87.38	79.22	84.63	89.81	68	88.19	79.1	88.62	94.95	100	77.13	81.07	56.41	80.39	80.69	80.54	80.28	78.94	78.37
Md_TGTT1_IT4	79.51	86.22	80.1	89.01	85.85	67.21	86.48	78.54	85.48	85.22	84.8	100	82.79	59.67	88.82	88.9	89.05	88.74	86.65	85.99
Md_TGTT1_IT5	80.23	88.52	80.59	85.33	85.85	67.75	88.94	79.39	93.88	89.07	89	85.7	100	60.92	85.3	85.35	85.33	85.17	83.53	82.54
Md_TGTT1_IT6	74.72	73.59	73.77	72.23	73.73	63.36	74.05	74.74	74.48	75.12	74.84	74.25	74.91	100	61.39	61.28	61.23	61.16	61.42	60.29
Pp_TGTT1_IT1	81.42	87.67	82.01	89.36	87.26	67.23	87.98	80.86	87.79	87.18	86.78	91.96	88.27	75.6	100	98.5	98.64	98.26	93.89	93.19
Pp_TGTT1_IT2	81.57	88.24	82.49	89.52	87.65	67.88	88.21	80.76	88.16	87.69	87.4	92.31	88.58	75.75	98.92	100	98.62	99.06	93.97	93.07
Pp_TGTT1_IT3	81.37	87.9	81.94	89.35	87.57	67.19	88	81.26	88	87.34	87.04	92.26	88.36	75.5	98.82	99.1	100	98.42	93.93	93.29
Pp_TGTT1_IT4	80.87	88.07	81.99	89.47	87.61	67.37	88.02	80.67	87.73	87.53	87.19	92.16	88.41	75.62	98.7	99.08	98.92	100	93.72	93
Pm_TGTT1_IT1	80.5	86.93	80.89	88.59	86.87	67.68	87.22	80.36	87.26	86.65	86.26	91.14	87.65	75.4	95.5	95.87	95.6	95.62	100	91.83
Pm_TGTT1_IT2	80.41	87.35	81.44	89.14	86.78	67.62	87.36	79.84	87	86.48	86.03	91.38	87.54	75.36	95.81	95.97	95.97	95.91	94.89	100
Note: the sequence identities in the lower left were calculated without gap, whereas, the gaps were considered in the upper right.

## Sheet: Table S6
Table S6. Sequence divergence of orthologous singletons between apple and peach
Apple gene ID	Peach gene ID	Ks	Ka	Ka/Ks	1-Ks	Mean (1-Ks)	SD (1-Ks)
MDP0000409454	ppa017211m	0.0954	0.1973	2.06813	0.9046
MDP0000205660	ppa011872m	0.119	0.1045	0.878151	0.881
MDP0000196182	ppa012674m	0.1404	0.0229	0.163105	0.8596
MDP0000685185	ppa013771m	0.1446	0.0476	0.329184	0.8554
MDP0000292914	ppa025408m	0.1486	0.0712	0.479139	0.8514
MDP0000224949	ppa010386m	0.1601	0.0989	0.617739	0.8399
MDP0000293910	ppa004084m	0.1711	0.0492	0.287551	0.8289
MDP0000271607	ppa014302m	0.1751	0.088	0.50257	0.8249
MDP0000770985	ppa021649m	0.1762	0.2353	1.33541	0.8238
MDP0000270244	ppa025274m	0.1776	0.0759	0.427365	0.8224
MDP0000171453	ppa002593m	0.1791	0.0295	0.164712	0.8209
MDP0000942272	ppa008427m	0.1841	0.0848	0.460619	0.8159
MDP0000321007	ppa003321m	0.1851	0.0338	0.182604	0.8149
MDP0000217236	ppa007160m	0.1889	0.0744	0.393859	0.8111
MDP0000150985	ppa007133m	0.1921	0.0937	0.487767	0.8079
MDP0000154407	ppa000980m	0.1935	0.0842	0.435142	0.8065
MDP0000872133	ppb009396m	0.1936	0.078	0.402893	0.8064
MDP0000933852	ppa014258m	0.197	0.0705	0.357868	0.803
MDP0000321595	ppa010438m	0.1975	0.089	0.450633	0.8025
MDP0000376446	ppa020143m	0.2001	0.0605	0.302349	0.7999
MDP0000389902	ppa011541m	0.2002	0.0768	0.383616	0.7998
MDP0000868854	ppa023298m	0.2018	0.1099	0.544599	0.7982
MDP0000142541	ppa020238m	0.2029	0.0934	0.460325	0.7971
MDP0000296002	ppa011440m	0.2036	0.0781	0.383595	0.7964
MDP0000846147	ppa022571m	0.2063	0.111	0.538051	0.7937
MDP0000167655	ppa013824m	0.2122	0.0528	0.248822	0.7878
MDP0000130786	ppa006896m	0.2123	0.0786	0.370231	0.7877
MDP0000297622	ppa004047m	0.2133	0.0434	0.203469	0.7867
MDP0000231385	ppa000100m	0.2137	0.0472	0.22087	0.7863
MDP0000849292	ppa002305m	0.2139	0.0386	0.180458	0.7861
MDP0000271902	ppa000907m	0.2152	0.0689	0.320167	0.7848
MDP0000302212	ppa000003m	0.2184	0.0531	0.243132	0.7816
MDP0000230475	ppa000133m	0.2188	0.0745	0.340494	0.7812
MDP0000442900	ppa020762m	0.221	0.0342	0.154751	0.779
MDP0000667723	ppa011449m	0.2211	0.1623	0.734057	0.7789
MDP0000841489	ppa010467m	0.2212	0.0538	0.243219	0.7788
MDP0000171539	ppa006670m	0.2225	0.094	0.422472	0.7775
MDP0000193905	ppa014380m	0.2232	0.1261	0.564964	0.7768
MDP0000273948	ppa013287m	0.224	0.0236	0.105357	0.776
MDP0000139654	ppa002484m	0.2241	0.0591	0.263722	0.7759
MDP0000276262	ppa012830m	0.2249	0.0536	0.238328	0.7751
MDP0000311762	ppa012661m	0.2259	0.0508	0.224878	0.7741
MDP0000231567	ppa016978m	0.2266	0.0277	0.122242	0.7734
MDP0000151630	ppa025448m	0.2266	0.0942	0.415711	0.7734
MDP0000177788	ppa001540m	0.2273	0.051	0.224373	0.7727
MDP0000282527	ppa006456m	0.2277	0.0471	0.206851	0.7723
MDP0000312982	ppa013508m	0.228	0.0606	0.265789	0.772
MDP0000230463	ppa000082m	0.2291	0.054	0.235705	0.7709
MDP0000127313	ppa009736m	0.2302	0.073	0.317116	0.7698
MDP0000195554	ppa002344m	0.231	0.0249	0.107792	0.769
MDP0000250821	ppa004137m	0.2325	0.0859	0.369462	0.7675
MDP0000197329	ppa008794m	0.2331	0.0396	0.169884	0.7669
MDP0000201316	ppa000092m	0.2332	0.0633	0.271441	0.7668
MDP0000218627	ppa004180m	0.2335	0.1253	0.536617	0.7665
MDP0000275880	ppa011316m	0.2343	0.0539	0.230047	0.7657
MDP0000937157	ppa011247m	0.2345	0.1048	0.446908	0.7655
MDP0000144617	ppa003721m	0.2348	0.1161	0.494463	0.7652
MDP0000277348	ppa001510m	0.235	0.0917	0.390213	0.765
MDP0000176530	ppa008866m	0.2352	0.064	0.272109	0.7648
MDP0000119480	ppa000475m	0.2353	0.0506	0.215045	0.7647
MDP0000949412	ppa004519m	0.2359	0.103	0.436626	0.7641
MDP0000156156	ppa000333m	0.236	0.0614	0.260169	0.764
MDP0000263279	ppa001837m	0.2366	0.0419	0.177092	0.7634
MDP0000142076	ppa005336m	0.238	0.0756	0.317647	0.762
MDP0000396787	ppa001055m	0.2383	0.0602	0.252623	0.7617
MDP0000306488	ppa007146m	0.2384	0.0541	0.22693	0.7616
MDP0000292319	ppa007326m	0.239	0.0875	0.366109	0.761
MDP0000874928	ppa019989m	0.2398	0.2451	1.0221	0.7602
MDP0000282492	ppa010581m	0.24	0.0932	0.388333	0.76
MDP0000186398	ppa012974m	0.2404	0.0065	0.0270383	0.7596
MDP0000319493	ppa013548m	0.2411	0.1889	0.783492	0.7589
MDP0000208044	ppa016117m	0.2415	0.0504	0.208696	0.7585
MDP0000307973	ppa020181m	0.2429	0.0903	0.371758	0.7571
MDP0000288072	ppa013883m	0.2435	0.0274	0.112526	0.7565
MDP0000534782	ppa024606m	0.2439	0.0431	0.176712	0.7561
MDP0000256027	ppa006049m	0.2456	0.0925	0.376629	0.7544
MDP0000154113	ppa001696m	0.246	0.0335	0.136179	0.754
MDP0000228872	ppa010765m	0.2462	0.0875	0.355402	0.7538
MDP0000403030	ppa005283m	0.2464	0.0681	0.27638	0.7536
MDP0000128263	ppa002990m	0.2483	0.0813	0.327427	0.7517
MDP0000734607	ppa009532m	0.249	0.119	0.477912	0.751
MDP0000218935	ppa013059m	0.2491	0.1053	0.422722	0.7509
MDP0000231528	ppa022080m	0.2498	0.0905	0.36229	0.7502
MDP0000303340	ppa017607m	0.2502	0.0992	0.396483	0.7498
MDP0000313439	ppa022895m	0.2503	0.1934	0.772673	0.7497
MDP0000153655	ppa000544m	0.2504	0.1098	0.438498	0.7496
MDP0000136554	ppa010437m	0.2505	0.0521	0.207984	0.7495
MDP0000232990	ppa001426m	0.2512	0.0899	0.357882	0.7488
MDP0000166029	ppa008139m	0.2512	0.0563	0.224124	0.7488
MDP0000900893	ppa009173m	0.2528	0.0498	0.196994	0.7472
MDP0000314814	ppa000776m	0.2528	0.0452	0.178797	0.7472
MDP0000785794	ppa007778m	0.2532	0.0875	0.345577	0.7468
MDP0000138487	ppa000465m	0.2534	0.0547	0.215864	0.7466
MDP0000714834	ppa009123m	0.2535	0.0837	0.330178	0.7465
MDP0000149371	ppa000671m	0.2545	0.0452	0.177603	0.7455
MDP0000267339	ppa006793m	0.2551	0.0721	0.282634	0.7449
MDP0000485534	ppa003533m	0.2552	0.1062	0.416144	0.7448
MDP0000222195	ppa013919m	0.2552	0.0805	0.315439	0.7448
MDP0000866509	ppa001043m	0.2555	0.1589	0.621918	0.7445
MDP0000138862	ppa015066m	0.2558	0.1512	0.591087	0.7442
MDP0000146310	ppa005109m	0.2559	0.0769	0.300508	0.7441
MDP0000273496	ppa003311m	0.2564	0.0818	0.319033	0.7436
MDP0000664113	ppa001067m	0.2571	0.0756	0.294049	0.7429
MDP0000155839	ppa010708m	0.2572	0.0883	0.343313	0.7428
MDP0000140806	ppa003568m	0.2578	0.0421	0.163305	0.7422
MDP0000270108	ppa011534m	0.2581	0.0927	0.359163	0.7419
MDP0000233131	ppa000255m	0.2592	0.0742	0.286265	0.7408
MDP0000163291	ppa010956m	0.2592	0.0534	0.206019	0.7408
MDP0000131307	ppa026631m	0.2592	0.073	0.281636	0.7408
MDP0000026761	ppa021697m	0.2592	0.081	0.3125	0.7408
MDP0000163777	ppa010793m	0.2594	0.0737	0.284117	0.7406
MDP0000167063	ppa007694m	0.2596	0.0631	0.243066	0.7404
MDP0000208072	ppa000379m	0.2597	0.063	0.242588	0.7403
MDP0000549807	ppa016934m	0.2604	0.0803	0.308372	0.7396
MDP0000284475	ppa010139m	0.2609	0.0195	0.0747413	0.7391
MDP0000125469	ppa023343m	0.261	0.0632	0.242146	0.739
MDP0000382079	ppa012169m	0.2625	0.1029	0.392	0.7375
MDP0000304061	ppa000436m	0.2627	0.0856	0.325847	0.7373
MDP0000171750	ppa002907m	0.2634	0.0871	0.330676	0.7366
MDP0000134944	ppa001364m	0.2642	0.0228	0.0862983	0.7358
MDP0000120956	ppa007509m	0.2648	0.0986	0.372356	0.7352
MDP0000863789	ppa025102m	0.2673	0.0923	0.345305	0.7327
MDP0000158457	ppa000464m	0.2678	0.0584	0.218073	0.7322
MDP0000195076	ppa002975m	0.2682	0.0782	0.291573	0.7318
MDP0000291802	ppa000046m	0.2687	0.1038	0.386304	0.7313
MDP0000176078	ppa025392m	0.269	0.1254	0.466171	0.731
MDP0000297534	ppa002449m	0.2693	0.0493	0.183067	0.7307
MDP0000290675	ppa006709m	0.2695	0.0849	0.315028	0.7305
MDP0000143472	ppa003957m	0.2696	0.0463	0.171736	0.7304
MDP0000249521	ppa000252m	0.2701	0.1209	0.447612	0.7299
MDP0000179768	ppa011813m	0.2703	0.0975	0.36071	0.7297
MDP0000185720	ppa007871m	0.2705	0.1251	0.462477	0.7295
MDP0000123958	ppa000176m	0.2711	0.134	0.494283	0.7289
MDP0000240646	ppa004729m	0.2714	0.0398	0.146647	0.7286
MDP0000145604	ppa000205m	0.2716	0.0627	0.230854	0.7284
MDP0000202750	ppa001034m	0.272	0.1323	0.486397	0.728
MDP0000297920	ppa001258m	0.2721	0.0544	0.199926	0.7279
MDP0000923036	ppa013397m	0.2738	0.1258	0.459459	0.7262
MDP0000534460	ppa010330m	0.2739	0.0354	0.129244	0.7261
MDP0000898700	ppa002321m	0.2741	0.0753	0.274717	0.7259
MDP0000753159	ppa004891m	0.2743	0.0997	0.363471	0.7257
MDP0000123328	ppa017153m	0.2754	0.1182	0.429194	0.7246
MDP0000255102	ppa021122m	0.2755	0.0496	0.180036	0.7245
MDP0000231657	ppa000539m	0.2765	0.1215	0.439421	0.7235
MDP0000781136	ppa006558m	0.2767	0.1315	0.475244	0.7233
MDP0000252833	ppa008538m	0.2771	0.0408	0.147239	0.7229
MDP0000229862	ppa014643m	0.2773	0.0592	0.213487	0.7227
MDP0000144618	ppa008153m	0.2773	0.1063	0.383339	0.7227
MDP0000088036	ppa004126m	0.2774	0.0504	0.181687	0.7226
MDP0000762517	ppa023449m	0.2776	0.0246	0.0886167	0.7224
MDP0000310968	ppa024203m	0.2777	0.0758	0.272956	0.7223
MDP0000929061	ppa001708m	0.2778	0.0827	0.297696	0.7222
MDP0000312998	ppa000194m	0.2778	0.1339	0.482001	0.7222
MDP0000204132	ppa007956m	0.2778	0.0437	0.157307	0.7222
MDP0000808464	ppa023773m	0.2784	0.1174	0.421695	0.7216
MDP0000146033	ppa003067m	0.2788	0.1022	0.366571	0.7212
MDP0000290884	ppa007159m	0.279	0.0702	0.251613	0.721
MDP0000250583	ppa003934m	0.279	0.0547	0.196057	0.721
MDP0000899075	ppa026612m	0.2794	0.1012	0.362205	0.7206
MDP0000158720	ppa025325m	0.2798	0.0683	0.244103	0.7202
MDP0000290971	ppa003938m	0.2803	0.1042	0.371745	0.7197
MDP0000321984	ppa008534m	0.2806	0.1092	0.389166	0.7194
MDP0000319569	ppa003616m	0.2809	0.0967	0.344251	0.7191
MDP0000268869	ppa001320m	0.2829	0.0683	0.241428	0.7171
MDP0000164883	ppa014924m	0.283	0.0918	0.324382	0.717
MDP0000880624	ppa013991m	0.2831	0.1021	0.36065	0.7169
MDP0000150995	ppa009781m	0.2845	0.0678	0.238313	0.7155
MDP0000265983	ppa009135m	0.2846	0.0258	0.0906535	0.7154
MDP0000276109	ppa007351m	0.2849	0.0586	0.205686	0.7151
MDP0000138109	ppa004494m	0.2852	0.0744	0.26087	0.7148
MDP0000163558	ppa014053m	0.2854	0.0482	0.168886	0.7146
MDP0000127897	ppa003246m	0.2862	0.1041	0.363732	0.7138
MDP0000299824	ppa006638m	0.2864	0.064	0.223464	0.7136
MDP0000256063	ppa011547m	0.2866	0.0615	0.214585	0.7134
MDP0000443139	ppa009981m	0.2872	0.031	0.107939	0.7128
MDP0000238469	ppa015365m	0.2872	0.0644	0.224234	0.7128
MDP0000229306	ppa022694m	0.2873	0.0718	0.249913	0.7127
MDP0000218374	ppa010536m	0.2873	0.1283	0.446572	0.7127
MDP0000840325	ppa000412m	0.2878	0.0451	0.156706	0.7122
MDP0000140826	ppa000276m	0.288	0.072	0.25	0.712
MDP0000123604	ppa004227m	0.2884	0.1053	0.365118	0.7116
MDP0000750612	ppa012048m	0.2893	0.0998	0.344971	0.7107
MDP0000305380	ppa003075m	0.2907	0.0913	0.314069	0.7093
MDP0000199671	ppa004802m	0.2907	0.0355	0.122119	0.7093
MDP0000930948	ppa009640m	0.2912	0.08	0.274725	0.7088
MDP0000197625	ppa002783m	0.2915	0.1069	0.366724	0.7085
MDP0000256671	ppa010726m	0.2917	0.0622	0.213233	0.7083
MDP0000225037	ppa011270m	0.2919	0.0753	0.257965	0.7081
MDP0000729863	ppa013568m	0.2923	0.2385	0.815943	0.7077
MDP0000297057	ppa001083m	0.2927	0.0653	0.223095	0.7073
MDP0000179065	ppa009224m	0.2929	0.0944	0.322294	0.7071
MDP0000150776	ppa019647m	0.2929	0.0885	0.302151	0.7071
MDP0000225751	ppa021633m	0.2931	0.1194	0.407369	0.7069
MDP0000174358	ppa009097m	0.2931	0.0499	0.170249	0.7069
MDP0000288685	ppa003013m	0.2935	0.0546	0.186031	0.7065
MDP0000257937	ppa010867m	0.2935	0.0662	0.225554	0.7065
MDP0000379106	ppa012819m	0.2937	0.1004	0.341845	0.7063
MDP0000923954	ppa018657m	0.2938	0.0995	0.338666	0.7062
MDP0000181352	ppa025582m	0.2942	0.0292	0.0992522	0.7058
MDP0000293980	ppa009235m	0.2943	0.0604	0.205233	0.7057
MDP0000282921	ppa017992m	0.2943	0.1108	0.376487	0.7057
MDP0000274921	ppa026336m	0.2943	0.1435	0.487598	0.7057
MDP0000252316	ppa010446m	0.2945	0.0394	0.133786	0.7055
MDP0000142597	ppa005518m	0.2947	0.0768	0.260604	0.7053
MDP0000462110	ppa015217m	0.2951	0.1391	0.471366	0.7049
MDP0000286198	ppa011479m	0.2952	0.07	0.237127	0.7048
MDP0000128951	ppa020237m	0.2954	0.0917	0.310427	0.7046
MDP0000230918	ppa015023m	0.2957	0.0795	0.268854	0.7043
MDP0000233778	ppa011178m	0.2961	0.0861	0.29078	0.7039
MDP0000287922	ppa010917m	0.2964	0.0931	0.314103	0.7036
MDP0000177217	ppa024270m	0.2966	0.0394	0.132839	0.7034
MDP0000133743	ppa024254m	0.2966	0.0924	0.311531	0.7034
MDP0000211947	ppa000620m	0.2967	0.1209	0.407482	0.7033
MDP0000413382	ppa010098m	0.2973	0.0874	0.293979	0.7027
MDP0000194132	ppa016470m	0.2975	0.1295	0.435294	0.7025
MDP0000133066	ppa025343m	0.2979	0.075	0.251762	0.7021
MDP0000846861	ppa002010m	0.2981	0.0785	0.263334	0.7019
MDP0000921005	ppa012293m	0.2985	0.0153	0.0512563	0.7015
MDP0000318854	ppa002468m	0.2985	0.0548	0.183585	0.7015
MDP0000438056	ppa003083m	0.2989	0.0703	0.235196	0.7011
MDP0000158370	ppa020735m	0.2992	0.1258	0.420455	0.7008
MDP0000245541	ppa000917m	0.2995	0.122	0.407346	0.7005
MDP0000711591	ppa024929m	0.2997	0.1028	0.34301	0.7003
MDP0000282244	ppa025389m	0.3	0.2203	0.734333	0.7
MDP0000224114	ppa001332m	0.3006	0.094	0.312708	0.6994
MDP0000782093	ppa005472m	0.3007	0.0897	0.298304	0.6993
MDP0000153212	ppa010436m	0.301	0.1014	0.336877	0.699
MDP0000321688	ppa009413m	0.3011	0.1442	0.478911	0.6989
MDP0000233616	ppa001273m	0.3012	0.1271	0.421979	0.6988
MDP0000195935	ppa004975m	0.3013	0.0844	0.280119	0.6987
MDP0000164576	ppa011066m	0.3014	0.0813	0.269741	0.6986
MDP0000204069	ppa001457m	0.3016	0.1284	0.425729	0.6984
MDP0000301166	ppa010744m	0.3018	0.0795	0.263419	0.6982
MDP0000907499	ppa000738m	0.3023	0.114	0.377109	0.6977
MDP0000478657	ppa018760m	0.3025	0.0876	0.289587	0.6975
MDP0000310651	ppa010414m	0.3028	0.0864	0.285337	0.6972
MDP0000444739	ppa010995m	0.3033	0.0586	0.193208	0.6967
MDP0000252210	ppa001484m	0.3034	0.0892	0.294001	0.6966
MDP0000083035	ppa001481m	0.3035	0.0634	0.208896	0.6965
MDP0000298548	ppa003840m	0.3038	0.1021	0.336076	0.6962
MDP0000137411	ppa021394m	0.304	0.0854	0.280921	0.696
MDP0000388228	ppa007072m	0.3043	0.0569	0.186987	0.6957
MDP0000169375	ppa005317m	0.3043	0.073	0.239895	0.6957
MDP0000833543	ppa009074m	0.3045	0.0387	0.127094	0.6955
MDP0000213697	ppa025823m	0.3045	0.0933	0.306404	0.6955
MDP0000192433	ppa000936m	0.3047	0.0767	0.251723	0.6953
MDP0000298141	ppa015746m	0.305	0.1038	0.340328	0.695
MDP0000787991	ppa023236m	0.3052	0.0659	0.215924	0.6948
MDP0000270412	ppa002423m	0.3052	0.105	0.344037	0.6948
MDP0000174356	ppa013878m	0.3052	0.0482	0.157929	0.6948
MDP0000314471	ppa006656m	0.3054	0.1675	0.548461	0.6946
MDP0000243419	ppa008614m	0.3056	0.0573	0.1875	0.6944
MDP0000135138	ppa020315m	0.3058	0.0412	0.134729	0.6942
MDP0000640130	ppa003228m	0.306	0.0717	0.234314	0.694
MDP0000193420	ppa005954m	0.306	0.0305	0.0996732	0.694
MDP0000209089	ppa011323m	0.3063	0.0907	0.296115	0.6937
MDP0000232422	ppa009015m	0.3065	0.0544	0.177488	0.6935
MDP0000125575	ppa024100m	0.3066	0.1361	0.443901	0.6934
MDP0000232978	ppa021151m	0.3068	0.1037	0.338005	0.6932
MDP0000229812	ppa015718m	0.3068	0.1525	0.497066	0.6932
MDP0000276753	ppa020917m	0.3076	0.1096	0.356307	0.6924
MDP0000170777	ppa013862m	0.3081	0.0535	0.173645	0.6919
MDP0000247149	ppa007385m	0.3083	0.0345	0.111904	0.6917
MDP0000212527	ppa013291m	0.3084	0.1362	0.441634	0.6916
MDP0000316819	ppa014089m	0.3092	0.0051	0.0164942	0.6908
MDP0000213302	ppa008260m	0.3095	0.0737	0.238126	0.6905
MDP0000623276	ppa018549m	0.3101	0.1772	0.571429	0.6899
MDP0000223161	ppa010422m	0.3104	0.0767	0.247101	0.6896
MDP0000213489	ppa003596m	0.3106	0.1411	0.454282	0.6894
MDP0000209470	ppa004792m	0.3106	0.0511	0.16452	0.6894
MDP0000280299	ppa025835m	0.3108	0.1262	0.406049	0.6892
MDP0000273495	ppa004784m	0.3108	0.0702	0.225869	0.6892
MDP0000123201	ppa003930m	0.3108	0.0788	0.253539	0.6892
MDP0000262667	ppa006632m	0.3109	0.0847	0.272435	0.6891
MDP0000200990	ppa011785m	0.312	0.1115	0.357372	0.688
MDP0000220200	ppa011686m	0.3124	0.1566	0.50128	0.6876
MDP0000320533	ppa013486m	0.3127	0.0443	0.141669	0.6873
MDP0000865060	ppa011796m	0.3134	0.0569	0.181557	0.6866
MDP0000533069	ppa023633m	0.3134	0.14	0.446713	0.6866
MDP0000726526	ppa025906m	0.3135	0.1904	0.607337	0.6865
MDP0000149290	ppa000782m	0.3137	0.06	0.191266	0.6863
MDP0000143706	ppa007655m	0.3139	0.0848	0.27015	0.6861
MDP0000132849	ppa000299m	0.314	0.0588	0.187261	0.686
MDP0000737308	ppa004264m	0.3146	0.1259	0.400191	0.6854
MDP0000173686	ppa004333m	0.3147	0.1149	0.36511	0.6853
MDP0000158246	ppa006895m	0.3151	0.068	0.215805	0.6849
MDP0000911003	ppa003318m	0.3153	0.0547	0.173486	0.6847
MDP0000253785	ppa009375m	0.3155	0.2155	0.683043	0.6845
MDP0000232179	ppa018748m	0.3164	0.1148	0.362832	0.6836
MDP0000197761	ppa003526m	0.3167	0.0623	0.196716	0.6833
MDP0000292604	ppa012095m	0.3173	0.0803	0.253073	0.6827
MDP0000866499	ppa006603m	0.3174	0.0731	0.230309	0.6826
MDP0000320755	ppa000608m	0.3175	0.0802	0.252598	0.6825
MDP0000188072	ppa004892m	0.3175	0.0623	0.19622	0.6825
MDP0000137568	ppa010842m	0.3182	0.0504	0.158391	0.6818
MDP0000238670	ppa010638m	0.3188	0.1241	0.389272	0.6812
MDP0000295115	ppa026250m	0.3196	0.1657	0.518461	0.6804
MDP0000879596	ppa003085m	0.3197	0.1034	0.323428	0.6803
MDP0000211023	ppa005374m	0.3198	0.0978	0.305816	0.6802
MDP0000230906	ppa008588m	0.3204	0.1564	0.48814	0.6796
MDP0000255411	ppa017697m	0.3205	0.2402	0.749454	0.6795
MDP0000298523	ppa006196m	0.3209	0.1703	0.530695	0.6791
MDP0000226339	ppa006280m	0.3217	0.0925	0.287535	0.6783
MDP0000140157	ppa001807m	0.3218	0.187	0.581106	0.6782
MDP0000897836	ppa017090m	0.3219	0.0385	0.119602	0.6781
MDP0000301246	ppa002564m	0.3219	0.0937	0.291084	0.6781
MDP0000196408	ppa009696m	0.3219	0.1023	0.317801	0.6781
MDP0000179040	ppa010282m	0.3223	0.079	0.245113	0.6777
MDP0000245145	ppa020028m	0.3225	0.0671	0.208062	0.6775
MDP0000161216	ppa026025m	0.3226	0.0994	0.308122	0.6774
MDP0000197580	ppa018067m	0.3227	0.0581	0.180043	0.6773
MDP0000838190	ppa013850m	0.3228	0.0659	0.204151	0.6772
MDP0000864633	ppa001401m	0.3236	0.109	0.336836	0.6764
MDP0000190359	ppa018952m	0.3236	0.1273	0.393387	0.6764
MDP0000237672	ppa015295m	0.3237	0.2026	0.625888	0.6763
MDP0000118949	ppa003302m	0.3239	0.076	0.23464	0.6761
MDP0000157642	ppa015650m	0.324	0.0808	0.249383	0.676
MDP0000921349	ppa009807m	0.3243	0.112	0.345359	0.6757
MDP0000196256	ppa004801m	0.3247	0.1221	0.376039	0.6753
MDP0000311184	ppa004185m	0.3249	0.1064	0.327485	0.6751
MDP0000177291	ppa008110m	0.325	0.1296	0.398769	0.675
MDP0000251957	ppa010168m	0.3251	0.0884	0.271916	0.6749
MDP0000723824	ppa011916m	0.3253	0.0711	0.218567	0.6747
MDP0000183993	ppa021880m	0.3253	0.0669	0.205656	0.6747
MDP0000320511	ppa001445m	0.3254	0.0707	0.217271	0.6746
MDP0000137341	ppa002785m	0.3255	0.0862	0.264823	0.6745
MDP0000205158	ppa005300m	0.3256	0.0885	0.271806	0.6744
MDP0000264457	ppa023998m	0.3257	0.1335	0.409886	0.6743
MDP0000140404	ppa003445m	0.3264	0.0368	0.112745	0.6736
MDP0000155100	ppa011509m	0.3265	0.2047	0.626953	0.6735
MDP0000504126	ppa013818m	0.3269	0.1174	0.359131	0.6731
MDP0000468851	ppa019873m	0.3274	0.1596	0.487477	0.6726
MDP0000952113	ppa005258m	0.3278	0.0574	0.175107	0.6722
MDP0000517914	ppa010719m	0.3279	0.0386	0.117719	0.6721
MDP0000144927	ppa004598m	0.3284	0.0893	0.271924	0.6716
MDP0000133633	ppa012924m	0.3285	0.2071	0.630441	0.6715
MDP0000806945	ppa008987m	0.3287	0.0923	0.280803	0.6713
MDP0000119066	ppa009488m	0.3287	0.0808	0.245817	0.6713
MDP0000225264	ppa025436m	0.3293	0.1577	0.478895	0.6707
MDP0000162785	ppa008836m	0.3294	0.0904	0.274438	0.6706
MDP0000129854	ppa013511m	0.3298	0.0745	0.225894	0.6702
MDP0000913740	ppa012456m	0.33	0.0857	0.259697	0.67
MDP0000172289	ppa008475m	0.3301	0.0768	0.232657	0.6699
MDP0000231411	ppa011356m	0.3306	0.0328	0.0992136	0.6694
MDP0000184571	ppa009278m	0.3315	0.0525	0.158371	0.6685
MDP0000212806	ppa013345m	0.3316	0.12	0.361882	0.6684
MDP0000267759	ppa009484m	0.3318	0.0882	0.265823	0.6682
MDP0000230258	ppa010156m	0.3319	0.071	0.21392	0.6681
MDP0000903089	ppa012006m	0.3321	0.0889	0.26769	0.6679
MDP0000838149	ppa020770m	0.3326	0.1825	0.548707	0.6674
MDP0000435249	ppa010783m	0.3326	0.0999	0.300361	0.6674
MDP0000180950	ppa022010m	0.3326	0.1229	0.369513	0.6674
MDP0000155009	ppa020159m	0.3326	0.0939	0.282321	0.6674
MDP0000320163	ppa022207m	0.3343	0.1639	0.490278	0.6657
MDP0000136777	ppa009036m	0.336	0.0989	0.294345	0.664
MDP0000197340	ppa007886m	0.3366	0.1244	0.369578	0.6634
MDP0000833745	ppa013071m	0.3373	0.0727	0.215535	0.6627
MDP0000316085	ppa010119m	0.3373	0.0754	0.22354	0.6627
MDP0000857799	ppa013759m	0.3374	0.0754	0.223474	0.6626
MDP0000251137	ppa026349m	0.3377	0.1394	0.412792	0.6623
MDP0000193819	ppa001678m	0.3377	0.0827	0.244892	0.6623
MDP0000217786	ppa011901m	0.338	0.1205	0.356509	0.662
MDP0000220754	ppa005288m	0.3383	0.1055	0.311853	0.6617
MDP0000562580	ppa008148m	0.3388	0.1149	0.339138	0.6612
MDP0000418846	ppa002977m	0.3395	0.0976	0.287482	0.6605
MDP0000934741	ppa000284m	0.3397	0.1982	0.583456	0.6603
MDP0000193704	ppa017973m	0.3398	0.1846	0.543261	0.6602
MDP0000572846	ppa014129m	0.3399	0.1529	0.449838	0.6601
MDP0000813267	ppa003931m	0.3404	0.1257	0.369271	0.6596
MDP0000143111	ppa012492m	0.3405	0.0203	0.0596182	0.6595
MDP0000197366	ppa000878m	0.3406	0.1444	0.423958	0.6594
MDP0000169985	ppa007510m	0.3406	0.0501	0.147093	0.6594
MDP0000233319	ppa012034m	0.3425	0.1274	0.371971	0.6575
MDP0000181027	ppa005657m	0.3429	0.095	0.277049	0.6571
MDP0000165836	ppa024431m	0.3435	0.1753	0.510335	0.6565
MDP0000277059	ppa007770m	0.3437	0.0533	0.155077	0.6563
MDP0000246184	ppa010345m	0.3438	0.1569	0.45637	0.6562
MDP0000255694	ppa002004m	0.344	0.09	0.261628	0.656
MDP0000156682	ppa011771m	0.344	0.0728	0.211628	0.656
MDP0000530865	ppa012232m	0.3446	0.133	0.385955	0.6554
MDP0000244366	ppa001361m	0.3446	0.1631	0.473302	0.6554
MDP0000232800	ppa012872m	0.3446	0.1935	0.561521	0.6554
MDP0000167283	ppa003614m	0.3447	0.1849	0.536408	0.6553
MDP0000216281	ppa004371m	0.347	0.1104	0.318156	0.653
MDP0000204777	ppa010962m	0.347	0.0919	0.264841	0.653
MDP0000687154	ppa010056m	0.3476	0.1528	0.439586	0.6524
MDP0000194905	ppa012445m	0.3479	0.0567	0.162978	0.6521
MDP0000142022	ppa007412m	0.3482	0.1174	0.337163	0.6518
MDP0000405179	ppa004302m	0.3484	0.1378	0.395522	0.6516
MDP0000307465	ppa015679m	0.3486	0.2456	0.704532	0.6514
MDP0000161957	ppa026309m	0.3486	0.0499	0.143144	0.6514
MDP0000886456	ppa024356m	0.3487	0.1857	0.532549	0.6513
MDP0000194397	ppa001302m	0.3487	0.0593	0.17006	0.6513
MDP0000241814	ppa001794m	0.3499	0.1079	0.308374	0.6501
MDP0000463041	ppa004686m	0.3504	0.1865	0.532249	0.6496
MDP0000264955	ppa022613m	0.3507	0.158	0.450528	0.6493
MDP0000225820	ppa012946m	0.3511	0.119	0.338935	0.6489
MDP0000821000	ppa005362m	0.3512	0.0547	0.155752	0.6488
MDP0000164082	ppa007320m	0.3512	0.1126	0.320615	0.6488
MDP0000801999	ppa012917m	0.3517	0.0898	0.255331	0.6483
MDP0000498703	ppa023919m	0.3518	0.1004	0.285389	0.6482
MDP0000254012	ppa004497m	0.3521	0.1667	0.473445	0.6479
MDP0000771727	ppa009175m	0.3524	0.0768	0.217934	0.6476
MDP0000148828	ppa021212m	0.3533	0.1883	0.532975	0.6467
MDP0000872903	ppa025857m	0.3536	0.1451	0.410351	0.6464
MDP0000261748	ppa009713m	0.3545	0.1291	0.364175	0.6455
MDP0000912405	ppa022741m	0.3548	0.1626	0.458286	0.6452
MDP0000282711	ppa016549m	0.3553	0.2144	0.603434	0.6447
MDP0000288596	ppa016079m	0.3556	0.0953	0.267998	0.6444
MDP0000244379	ppa007908m	0.3557	0.0582	0.163621	0.6443
MDP0000246295	ppa000354m	0.3566	0.1637	0.459058	0.6434
MDP0000156477	ppa000963m	0.3569	0.1108	0.310451	0.6431
MDP0000252227	ppa017567m	0.3574	0.1832	0.512591	0.6426
MDP0000303605	ppa005685m	0.3582	0.0857	0.239252	0.6418
MDP0000163822	ppa008086m	0.359	0.1624	0.452368	0.641
MDP0000200809	ppa005053m	0.3593	0.1034	0.287782	0.6407
MDP0000295300	ppa009982m	0.3596	0.095	0.264182	0.6404
MDP0000191184	ppa023231m	0.3597	0.1355	0.376703	0.6403
MDP0000232790	ppa012893m	0.3605	0.0666	0.184743	0.6395
MDP0000608975	ppb024794m	0.3617	0.1157	0.319878	0.6383
MDP0000392283	ppa012203m	0.3626	0.117	0.32267	0.6374
MDP0000319446	ppa013205m	0.3626	0.1738	0.479316	0.6374
MDP0000647568	ppa017370m	0.3629	0.0911	0.251033	0.6371
MDP0000247014	ppa010167m	0.3629	0.0636	0.175255	0.6371
MDP0000320547	ppa005400m	0.363	0.0973	0.268044	0.637
MDP0000838643	ppa008629m	0.3632	0.0878	0.24174	0.6368
MDP0000292315	ppa001679m	0.3633	0.1413	0.388935	0.6367
MDP0000787916	ppa007475m	0.364	0.0261	0.0717033	0.636
MDP0000579201	ppa013057m	0.364	0.1082	0.297253	0.636
MDP0000239523	ppa001277m	0.364	0.0986	0.270879	0.636
MDP0000133444	ppa010209m	0.3647	0.1025	0.281053	0.6353
MDP0000136626	ppa016318m	0.3648	0.1547	0.424068	0.6352
MDP0000120381	ppa000509m	0.3651	0.1025	0.280745	0.6349
MDP0000221409	ppa005082m	0.3664	0.0371	0.101255	0.6336
MDP0000152827	ppa016761m	0.3673	0.1108	0.301661	0.6327
MDP0000294429	ppa002434m	0.3674	0.0628	0.170931	0.6326
MDP0000226817	ppa006621m	0.368	0.0757	0.205707	0.632
MDP0000321032	ppa012718m	0.3685	0.044	0.119403	0.6315
MDP0000156263	ppa016004m	0.3688	0.1429	0.387473	0.6312
MDP0000907489	ppa007076m	0.3691	0.2294	0.621512	0.6309
MDP0000154199	ppa008708m	0.3693	0.1013	0.274303	0.6307
MDP0000285037	ppa007522m	0.3695	0.2346	0.634912	0.6305
MDP0000130219	ppa012197m	0.3697	0.1296	0.350555	0.6303
MDP0000826832	ppa009203m	0.3698	0.1055	0.285289	0.6302
MDP0000895618	ppa023224m	0.3699	0.1432	0.387132	0.6301
MDP0000278323	ppa007177m	0.3701	0.05	0.135099	0.6299
MDP0000262145	ppa002578m	0.3701	0.0798	0.215617	0.6299
MDP0000137031	ppa009381m	0.371	0.1215	0.327493	0.629
MDP0000928674	ppa004295m	0.3712	0.0994	0.26778	0.6288
MDP0000692753	ppa005530m	0.3715	0.1434	0.386003	0.6285
MDP0000208401	ppa012135m	0.3716	0.1294	0.348224	0.6284
MDP0000261512	ppa002843m	0.372	0.1336	0.35914	0.628
MDP0000859828	ppb005161m	0.3726	0.1738	0.466452	0.6274
MDP0000212216	ppa022321m	0.3732	0.1458	0.390675	0.6268
MDP0000826923	ppa026311m	0.3743	0.1917	0.512156	0.6257
MDP0000828015	ppa005544m	0.375	0.0787	0.209867	0.625
MDP0000206285	ppa018723m	0.3757	0.1025	0.272824	0.6243
MDP0000136501	ppa005072m	0.3757	0.1571	0.418153	0.6243
MDP0000149622	ppa005166m	0.3769	0.1296	0.343858	0.6231
MDP0000144823	ppa013384m	0.377	0.2537	0.672944	0.623
MDP0000201947	ppa006478m	0.3771	0.0912	0.241846	0.6229
MDP0000184566	ppa008983m	0.3782	0.0459	0.121364	0.6218
MDP0000561059	ppa008528m	0.3791	0.079	0.208388	0.6209
MDP0000122724	ppa008870m	0.3796	0.0727	0.191517	0.6204
MDP0000232955	ppa012396m	0.3797	0.1375	0.362128	0.6203
MDP0000265036	ppa009394m	0.3801	0.0837	0.220205	0.6199
MDP0000170285	ppa014538m	0.3804	0.0803	0.211094	0.6196
MDP0000205762	ppa008363m	0.3808	0.1476	0.387605	0.6192
MDP0000313741	ppa021795m	0.3825	0.1788	0.467451	0.6175
MDP0000184262	ppa003570m	0.3826	0.1809	0.472818	0.6174
MDP0000618484	ppa013916m	0.3832	0.0414	0.108038	0.6168
MDP0000230727	ppa026054m	0.3834	0.0737	0.192227	0.6166
MDP0000282535	ppa015664m	0.3835	0.1255	0.327249	0.6165
MDP0000285600	ppa022429m	0.3838	0.1049	0.273319	0.6162
MDP0000153381	ppa020144m	0.3838	0.1394	0.36321	0.6162
MDP0000138655	ppa013100m	0.3838	0.1319	0.343669	0.6162
MDP0000164384	ppa016750m	0.3839	0.0417	0.108622	0.6161
MDP0000194587	ppa005594m	0.3842	0.0795	0.206923	0.6158
MDP0000263194	ppa016782m	0.3856	0.3734	0.968361	0.6144
MDP0000143280	ppa006578m	0.386	0.1386	0.359067	0.614
MDP0000233439	ppa026732m	0.3861	0.0415	0.107485	0.6139
MDP0000222770	ppa010532m	0.3861	0.1147	0.297073	0.6139
MDP0000622600	ppb011482m	0.3863	0.0957	0.247735	0.6137
MDP0000125781	ppa008246m	0.3866	0.1314	0.339886	0.6134
MDP0000188209	ppa012876m	0.3868	0.1054	0.272492	0.6132
MDP0000911104	ppa010424m	0.3875	0.0965	0.249032	0.6125
MDP0000928826	ppa022994m	0.3878	0.203	0.523466	0.6122
MDP0000204791	ppa020152m	0.3882	0.1849	0.476301	0.6118
MDP0000179478	ppa025907m	0.389	0.185	0.475578	0.611
MDP0000320415	ppa010033m	0.3894	0.2421	0.621726	0.6106
MDP0000559909	ppa007139m	0.39	0.0943	0.241795	0.61
MDP0000161380	ppa005429m	0.39	0.1374	0.352308	0.61
MDP0000233092	ppa010245m	0.3906	0.1059	0.271121	0.6094
MDP0000276878	ppa001275m	0.3908	0.0593	0.15174	0.6092
MDP0000145426	ppa007074m	0.3911	0.2284	0.583994	0.6089
MDP0000914155	ppa012078m	0.3914	0.0822	0.210015	0.6086
MDP0000445218	ppa012882m	0.3926	0.0427	0.108762	0.6074
MDP0000146848	ppa018956m	0.3929	0.0624	0.158819	0.6071
MDP0000121984	ppa003839m	0.3933	0.0921	0.234172	0.6067
MDP0000242464	ppa008325m	0.3939	0.0536	0.136075	0.6061
MDP0000232988	ppa007504m	0.3943	0.1108	0.281004	0.6057
MDP0000259440	ppa001578m	0.395	0.0769	0.194684	0.605
MDP0000268386	ppa026236m	0.3954	0.1476	0.373293	0.6046
MDP0000178402	ppa003056m	0.3956	0.0755	0.190849	0.6044
MDP0000278787	ppa013996m	0.3967	0.2232	0.562642	0.6033
MDP0000153787	ppa009444m	0.397	0.1045	0.263224	0.603
MDP0000212810	ppa007672m	0.3973	0.0712	0.17921	0.6027
MDP0000203469	ppa019917m	0.3986	0.2492	0.625188	0.6014
MDP0000712248	ppa006291m	0.3988	0.1766	0.442828	0.6012
MDP0000303736	ppa005600m	0.3992	0.0546	0.136774	0.6008
MDP0000863593	ppa016487m	0.3996	0.2046	0.512012	0.6004
MDP0000293312	ppa006115m	0.4003	0.1427	0.356483	0.5997
MDP0000252183	ppa006112m	0.4006	0.1481	0.369695	0.5994
MDP0000159869	ppa011021m	0.4006	0.0917	0.228907	0.5994
MDP0000142240	ppa003687m	0.401	0.2036	0.507731	0.599
MDP0000321163	ppa013894m	0.4013	0.1073	0.267381	0.5987
MDP0000135570	ppa019590m	0.4028	0.061	0.15144	0.5972
MDP0000319563	ppa005340m	0.4031	0.2036	0.505086	0.5969
MDP0000126450	ppa012522m	0.4041	0.0961	0.237812	0.5959
MDP0000439540	ppa005629m	0.4043	0.0937	0.231759	0.5957
MDP0000259323	ppa007739m	0.4043	0.0308	0.0761811	0.5957
MDP0000675528	ppa023123m	0.406	0.1337	0.32931	0.594
MDP0000296599	ppa006298m	0.4065	0.086	0.211562	0.5935
MDP0000722117	ppa003315m	0.4066	0.0527	0.129611	0.5934
MDP0000182973	ppa005980m	0.4068	0.1017	0.25	0.5932
MDP0000568497	ppa021146m	0.4075	0.1505	0.369325	0.5925
MDP0000242707	ppa003084m	0.4079	0.1243	0.304732	0.5921
MDP0000948924	ppa016998m	0.4101	0.1488	0.362838	0.5899
MDP0000264587	ppa006480m	0.4102	0.1107	0.269868	0.5898
MDP0000122821	ppa024182m	0.4114	0.3243	0.788284	0.5886
MDP0000142664	ppa005734m	0.412	0.0745	0.180825	0.588
MDP0000143894	ppa008785m	0.4123	0.0816	0.197914	0.5877
MDP0000572633	ppa023572m	0.4124	0.1978	0.479631	0.5876
MDP0000130874	ppa022453m	0.4124	0.1389	0.336809	0.5876
MDP0000854311	ppa013822m	0.4136	0.0809	0.1956	0.5864
MDP0000314632	ppa025736m	0.415	0.0786	0.189398	0.585
MDP0000217142	ppa010606m	0.4152	0.0573	0.138006	0.5848
MDP0000186702	ppa016871m	0.4152	0.1597	0.384634	0.5848
MDP0000894933	ppa006238m	0.4156	0.0459	0.110443	0.5844
MDP0000710378	ppa011992m	0.4157	0.1155	0.277845	0.5843
MDP0000251422	ppa020424m	0.4157	0.1311	0.315372	0.5843
MDP0000130090	ppa006819m	0.4161	0.097	0.233117	0.5839
MDP0000151976	ppa010503m	0.4171	0.1101	0.263965	0.5829
MDP0000151267	ppa011122m	0.4171	0.2613	0.626468	0.5829
MDP0000792264	ppa026548m	0.4185	0.1889	0.451374	0.5815
MDP0000273410	ppa014066m	0.4187	0.3082	0.736088	0.5813
MDP0000208850	ppa010487m	0.4201	0.0573	0.136396	0.5799
MDP0000129665	ppa001636m	0.4221	0.1655	0.392087	0.5779
MDP0000129026	ppa018528m	0.4222	0.162	0.383704	0.5778
MDP0000297307	ppa1027203m	0.4223	0.1081	0.255979	0.5777
MDP0000129618	ppa007984m	0.4227	0.0413	0.0977052	0.5773
MDP0000158751	ppa015240m	0.4229	0.1088	0.257271	0.5771
MDP0000302894	ppa009710m	0.4233	0.1127	0.266241	0.5767
MDP0000166899	ppa012334m	0.4239	0.2529	0.596603	0.5761
MDP0000191231	ppa007559m	0.424	0.103	0.242925	0.576
MDP0000405576	ppa010786m	0.4247	0.2245	0.528608	0.5753
MDP0000125238	ppa006882m	0.4256	0.0699	0.164239	0.5744
MDP0000514389	ppa012623m	0.4263	0.0734	0.172179	0.5737
MDP0000811790	ppa020829m	0.4277	0.163	0.381108	0.5723
MDP0000351497	ppa017459m	0.4281	0.3172	0.740948	0.5719
MDP0000572034	ppa001558m	0.4292	0.0662	0.15424	0.5708
MDP0000295212	ppa001961m	0.4292	0.2105	0.490447	0.5708
MDP0000933141	ppa026034m	0.4295	0.1733	0.403492	0.5705
MDP0000192203	ppa026691m	0.4296	0.108	0.251397	0.5704
MDP0000239006	ppa008574m	0.4299	0.128	0.297744	0.5701
MDP0000191853	ppa004272m	0.4326	0.0845	0.195331	0.5674
MDP0000187256	ppa010504m	0.4326	0.1631	0.377023	0.5674
MDP0000246970	ppa025168m	0.4328	0.16	0.369686	0.5672
MDP0000435717	ppa010836m	0.4335	0.0975	0.224913	0.5665
MDP0000222900	ppa015744m	0.4342	0.1381	0.318056	0.5658
MDP0000158877	ppa011455m	0.4345	0.1436	0.330495	0.5655
MDP0000264409	ppa026352m	0.4354	0.0673	0.154571	0.5646
MDP0000203298	ppa012704m	0.4363	0.0658	0.150814	0.5637
MDP0000304202	ppa020007m	0.4366	0.1944	0.445259	0.5634
MDP0000672487	ppa012831m	0.4372	0.1368	0.3129	0.5628
MDP0000130521	ppa011041m	0.4372	0.1806	0.413083	0.5628
MDP0000451184	ppa010887m	0.4383	0.0568	0.129592	0.5617
MDP0000269413	ppa011338m	0.4406	0.1195	0.271221	0.5594
MDP0000732600	ppa011613m	0.4417	0.071	0.160743	0.5583
MDP0000426284	ppa025515m	0.4422	0.097	0.219358	0.5578
MDP0000128456	ppa006394m	0.4437	0.1574	0.354744	0.5563
MDP0000893382	ppa013092m	0.4447	0.0776	0.1745	0.5553
MDP0000233162	ppa009990m	0.4454	0.2313	0.519308	0.5546
MDP0000225141	ppb021634m	0.4466	0.117	0.261979	0.5534
MDP0000858559	ppa016167m	0.4469	0.0652	0.145894	0.5531
MDP0000178440	ppa020715m	0.4469	0.302	0.675766	0.5531
MDP0000131309	ppa009249m	0.4472	0.2456	0.549195	0.5528
MDP0000172158	ppa019110m	0.4484	0.2732	0.609277	0.5516
MDP0000128183	ppa021248m	0.4485	0.2054	0.457971	0.5515
MDP0000912059	ppa011517m	0.4487	0.1135	0.252953	0.5513
MDP0000212434	ppa021063m	0.4487	0.1712	0.381547	0.5513
MDP0000902638	ppa015772m	0.4492	0.1541	0.343054	0.5508
MDP0000523831	ppa003948m	0.4492	0.1217	0.270926	0.5508
MDP0000151008	ppa009507m	0.4495	0.0757	0.168409	0.5505
MDP0000281900	ppa011317m	0.4501	0.1392	0.309265	0.5499
MDP0000722827	ppa011172m	0.4512	0.0591	0.130984	0.5488
MDP0000255453	ppa013096m	0.4513	0.1977	0.438068	0.5487
MDP0000203318	ppa006171m	0.4521	0.0864	0.191108	0.5479
MDP0000156178	ppa026337m	0.4532	0.2416	0.533098	0.5468
MDP0000122078	ppa018823m	0.4542	0.2578	0.567591	0.5458
MDP0000766591	ppa012277m	0.4544	0.2627	0.578125	0.5456
MDP0000206093	ppa012409m	0.4544	0.0902	0.198504	0.5456
MDP0000482092	ppa005409m	0.4551	0.192	0.421885	0.5449
MDP0000233098	ppa018747m	0.4553	0.1827	0.401274	0.5447
MDP0000133159	ppa012502m	0.4558	0.0613	0.134489	0.5442
MDP0000280945	ppa008049m	0.4559	0.1235	0.270893	0.5441
MDP0000617417	ppa011823m	0.4562	0.0929	0.203639	0.5438
MDP0000232380	ppa003737m	0.4562	0.1494	0.327488	0.5438
MDP0000270745	ppa024522m	0.457	0.1202	0.26302	0.543
MDP0000257799	ppa008127m	0.4574	0.2891	0.632051	0.5426
MDP0000200718	ppa013329m	0.458	0.1067	0.232969	0.542
MDP0000188531	ppa024571m	0.4595	0.1532	0.333406	0.5405
MDP0000391472	ppa020834m	0.4596	0.151	0.328547	0.5404
MDP0000309541	ppa017001m	0.4596	0.2538	0.552219	0.5404
MDP0000218628	ppa022323m	0.4597	0.246	0.535132	0.5403
MDP0000613143	ppa013167m	0.4611	0.1604	0.347864	0.5389
MDP0000205657	ppa012891m	0.463	0.1306	0.282073	0.537
MDP0000473309	ppa017786m	0.4636	0.2309	0.498059	0.5364
MDP0000243462	ppa021432m	0.4647	0.0703	0.15128	0.5353
MDP0000139303	ppa024201m	0.4652	0.1746	0.375322	0.5348
MDP0000208847	ppa019259m	0.4658	0.0916	0.196651	0.5342
MDP0000251947	ppa012286m	0.466	0.0578	0.124034	0.534
MDP0000180709	ppa009927m	0.4668	0.1259	0.269709	0.5332
MDP0000270336	ppa024791m	0.4695	0.2162	0.46049	0.5305
MDP0000246923	ppa009185m	0.4703	0.0315	0.0669785	0.5297
MDP0000168023	ppa009551m	0.4703	0.0737	0.156708	0.5297
MDP0000262534	ppa005939m	0.4711	0.0573	0.12163	0.5289
MDP0000143502	ppa013262m	0.4713	0.07	0.148525	0.5287
MDP0000155332	ppa024582m	0.4741	0.2833	0.597553	0.5259
MDP0000928616	ppa020281m	0.4753	0.1338	0.281506	0.5247
MDP0000128949	ppa010670m	0.4754	0.0849	0.178586	0.5246
MDP0000311023	ppa020539m	0.4757	0.2215	0.46563	0.5243
MDP0000262614	ppa019610m	0.4763	0.1884	0.395549	0.5237
MDP0000141293	ppa011099m	0.477	0.1172	0.245702	0.523
MDP0000142827	ppa019701m	0.4774	0.2247	0.470674	0.5226
MDP0000248109	ppa013763m	0.4775	0.2257	0.47267	0.5225
MDP0000174273	ppa019898m	0.4776	0.1534	0.321189	0.5224
MDP0000132329	ppa014594m	0.4785	0.0914	0.191014	0.5215
MDP0000676812	ppa017894m	0.4792	0.0535	0.111644	0.5208
MDP0000135890	ppa011798m	0.4802	0.1194	0.248646	0.5198
MDP0000243608	ppa015477m	0.4806	0.137	0.28506	0.5194
MDP0000139605	ppa020175m	0.4824	0.1782	0.369403	0.5176
MDP0000220614	ppa020963m	0.4843	0.1809	0.373529	0.5157
MDP0000280901	ppa013218m	0.4856	0.3645	0.750618	0.5144
MDP0000153436	ppa010340m	0.4857	0.2177	0.448219	0.5143
MDP0000285175	ppa007989m	0.4859	0.2288	0.470879	0.5141
MDP0000265425	ppa023807m	0.486	0.2644	0.544033	0.514
MDP0000679839	ppa006113m	0.4866	0.208	0.427456	0.5134
MDP0000281696	ppa011676m	0.4867	0.0776	0.159441	0.5133
MDP0000711212	ppa023456m	0.4877	0.1387	0.284396	0.5123
MDP0000236618	ppa011919m	0.4878	0.0554	0.113571	0.5122
MDP0000128531	ppa009280m	0.4881	0.1911	0.391518	0.5119
MDP0000948307	ppa010210m	0.4884	0.1206	0.246929	0.5116
MDP0000202704	ppa023099m	0.4886	0.23	0.470733	0.5114
MDP0000231527	ppa011981m	0.4889	0.0509	0.104111	0.5111
MDP0000557602	ppb010966m	0.4895	0.3798	0.775894	0.5105
MDP0000601939	ppa013284m	0.49	0.0778	0.158776	0.51
MDP0000156453	ppa020578m	0.4909	0.252	0.513343	0.5091
MDP0000491810	ppa013012m	0.491	0.06	0.1222	0.509
MDP0000142408	ppa012098m	0.4915	0.089	0.181078	0.5085
MDP0000320551	ppb019012m	0.4917	0.1025	0.20846	0.5083
MDP0000230592	ppa004313m	0.4918	0.166	0.337536	0.5082
MDP0000660892	ppa016190m	0.4928	0.2428	0.492695	0.5072
MDP0000812560	ppa026148m	0.4954	0.098	0.19782	0.5046
MDP0000121898	ppa026909m	0.4969	0.1516	0.305092	0.5031
MDP0000233667	ppa003939m	0.4972	0.0761	0.153057	0.5028
MDP0000802300	ppa012956m	0.4975	0.1357	0.272764	0.5025
MDP0000143025	ppa014827m	0.4984	0.1195	0.239767	0.5016
MDP0000318293	ppa013133m	0.5004	0.1661	0.331934	0.4996
MDP0000227117	ppa008374m	0.5006	0.2516	0.502597	0.4994
MDP0000240948	ppa008786m	0.5009	0.1054	0.210421	0.4991
MDP0000271168	ppa006331m	0.5013	0.1571	0.313385	0.4987
MDP0000270526	ppa004499m	0.5016	0.1192	0.23764	0.4984
MDP0000514411	ppa014293m	0.5027	0.0719	0.143028	0.4973
MDP0000272900	ppa009480m	0.5034	0.1827	0.362932	0.4966
MDP0000193733	ppa015646m	0.5038	0.1461	0.289996	0.4962
MDP0000214200	ppa013154m	0.5057	0.2338	0.462329	0.4943
MDP0000321267	ppa013381m	0.5061	0.1708	0.337483	0.4939
MDP0000216511	ppa024215m	0.5062	0.1611	0.318254	0.4938
MDP0000154566	ppa012762m	0.5075	0.1164	0.22936	0.4925
MDP0000140815	ppa014312m	0.5075	0.1532	0.301872	0.4925
MDP0000602145	ppa018620m	0.5084	0.2458	0.483478	0.4916
MDP0000192890	ppa010939m	0.5087	0.1743	0.342638	0.4913
MDP0000851479	ppa016340m	0.5094	0.2383	0.467805	0.4906
MDP0000796594	ppa012497m	0.5097	0.318	0.623896	0.4903
MDP0000130959	ppa012985m	0.5117	0.1635	0.319523	0.4883
MDP0000228407	ppa021753m	0.5149	0.1091	0.211886	0.4851
MDP0000208730	ppa009620m	0.5155	0.1512	0.293307	0.4845
MDP0000911376	ppa015352m	0.5166	0.0784	0.151762	0.4834
MDP0000836444	ppa021119m	0.5174	0.3205	0.619443	0.4826
MDP0000320817	ppa011577m	0.5176	0.2175	0.420209	0.4824
MDP0000807972	ppa011899m	0.5203	0.1957	0.376129	0.4797
MDP0000310356	ppa013136m	0.5203	0.0369	0.0709206	0.4797
MDP0000673264	ppa012236m	0.5224	0.0821	0.157159	0.4776
MDP0000146812	ppa022471m	0.5256	0.1665	0.316781	0.4744
MDP0000307451	ppa015639m	0.5271	0.1108	0.210207	0.4729
MDP0000291249	ppa019578m	0.5283	0.0831	0.157297	0.4717
MDP0000200355	ppa005829m	0.5291	0.1463	0.276507	0.4709
MDP0000875237	ppa011326m	0.5292	0.3166	0.598262	0.4708
MDP0000197070	ppa024378m	0.5294	0.0851	0.160748	0.4706
MDP0000199645	ppb022435m	0.5302	0.1483	0.279706	0.4698
MDP0000583574	ppa014749m	0.5308	0.1278	0.240769	0.4692
MDP0000293698	ppa014751m	0.5313	0.1987	0.373988	0.4687
MDP0000828170	ppa007806m	0.5317	0.0331	0.0622532	0.4683
MDP0000241823	ppa026500m	0.5319	0.1533	0.288212	0.4681
MDP0000246803	ppa022387m	0.5322	0.1662	0.312289	0.4678
MDP0000171364	ppa005327m	0.5343	0.0457	0.0855325	0.4657
MDP0000152821	ppa021737m	0.5373	0.2557	0.475898	0.4627
MDP0000142019	ppa006807m	0.5382	0.115	0.213675	0.4618
MDP0000320419	ppa012268m	0.539	0.0344	0.0638219	0.461
MDP0000234120	ppa021540m	0.5397	0.1559	0.288864	0.4603
MDP0000529313	ppa011530m	0.5412	0.12	0.221729	0.4588
MDP0000312054	ppa001589m	0.5412	0.2044	0.377679	0.4588
MDP0000293367	ppa008292m	0.5412	0.2029	0.374908	0.4588
MDP0000149121	ppa014878m	0.5424	0.1069	0.197087	0.4576
MDP0000296199	ppa016655m	0.543	0.1374	0.253039	0.457
MDP0000186861	ppa021293m	0.543	0.1016	0.187109	0.457
MDP0000737324	ppa012219m	0.5464	0.1218	0.222914	0.4536
MDP0000197224	ppa021967m	0.5483	0.1603	0.292358	0.4517
MDP0000146469	ppa026678m	0.5491	0.1489	0.271171	0.4509
MDP0000903351	ppa007862m	0.5494	0.0905	0.164725	0.4506
MDP0000759437	ppa009431m	0.5498	0.1036	0.188432	0.4502
MDP0000141620	ppa017068m	0.5498	0.0886	0.16115	0.4502
MDP0000923628	ppa014534m	0.5514	0.0721	0.130758	0.4486
MDP0000222923	ppa008652m	0.5535	0.1482	0.267751	0.4465
MDP0000170189	ppa013233m	0.5539	0.1656	0.298971	0.4461
MDP0000304878	ppa011470m	0.5561	0.315	0.566445	0.4439
MDP0000207754	ppa011817m	0.5582	0.2748	0.492297	0.4418
MDP0000262141	ppa024285m	0.5603	0.1669	0.297876	0.4397
MDP0000943161	ppa013747m	0.5617	0.3368	0.599608	0.4383
MDP0000631284	ppa023414m	0.5653	0.1742	0.308155	0.4347
MDP0000242230	ppa014888m	0.5661	0.2204	0.389331	0.4339
MDP0000781028	ppa010697m	0.5681	0.0616	0.108432	0.4319
MDP0000255764	ppa020042m	0.5681	0.0879	0.154726	0.4319
MDP0000427750	ppa020456m	0.5683	0.3097	0.544959	0.4317
MDP0000906869	ppa014192m	0.5687	0.1066	0.187445	0.4313
MDP0000174894	ppa008243m	0.5697	0.1683	0.295419	0.4303
MDP0000125658	ppa021109m	0.5703	0.0941	0.165001	0.4297
MDP0000239808	ppa025250m	0.5706	0.1886	0.330529	0.4294
MDP0000141906	ppa026680m	0.5716	0.1815	0.31753	0.4284
MDP0000155797	ppa009355m	0.5728	0.0825	0.144029	0.4272
MDP0000457988	ppa020729m	0.573	0.1199	0.20925	0.427
MDP0000133851	ppb024689m	0.5735	0.3545	0.618134	0.4265
MDP0000136185	ppa012104m	0.5781	0.1211	0.209479	0.4219
MDP0000662927	ppa013339m	0.5782	0.0986	0.170529	0.4218
MDP0000298545	ppa016098m	0.5801	0.1736	0.299259	0.4199
MDP0000147719	ppa020798m	0.5801	0.0926	0.159628	0.4199
MDP0000143364	ppa011000m	0.5801	0.1639	0.282537	0.4199
MDP0000870056	ppa009105m	0.5816	0.1851	0.31826	0.4184
MDP0000245433	ppa022830m	0.5835	0.2499	0.428278	0.4165
MDP0000823167	ppa015031m	0.5858	0.1459	0.249061	0.4142
MDP0000154206	ppa021670m	0.5877	0.1644	0.279735	0.4123
MDP0000947001	ppa012134m	0.5903	0.186	0.315094	0.4097
MDP0000157369	ppa023378m	0.5903	0.2484	0.420803	0.4097
MDP0000300287	ppa015197m	0.5933	0.2267	0.3821	0.4067
MDP0000238860	ppa1027173m	0.5953	0.181	0.304048	0.4047
MDP0000250951	ppa019042m	0.5978	0.2254	0.377049	0.4022
MDP0000318891	ppa018578m	0.5981	0.1081	0.180739	0.4019
MDP0000318849	ppa009577m	0.6015	0.192	0.319202	0.3985
MDP0000208497	ppa010790m	0.6029	0.2991	0.496102	0.3971
MDP0000234464	ppa024369m	0.6125	0.2518	0.411102	0.3875
MDP0000604990	ppa013770m	0.6129	0.3026	0.493718	0.3871
MDP0000282006	ppa017614m	0.6159	0.3929	0.637928	0.3841
MDP0000795631	ppb009453m	0.6178	0.1328	0.214956	0.3822
MDP0000319067	ppa013696m	0.6206	0.2227	0.358846	0.3794
MDP0000769454	ppa019193m	0.6219	0.2767	0.444927	0.3781
MDP0000142126	ppa024180m	0.6301	0.2112	0.335185	0.3699
MDP0000191360	ppb021141m	0.6306	0.3495	0.554234	0.3694
MDP0000250869	ppa013231m	0.6322	0.1869	0.295634	0.3678
MDP0000274386	ppa019501m	0.6336	0.2205	0.348011	0.3664
MDP0000136670	ppa023746m	0.6347	0.2073	0.326611	0.3653
MDP0000512591	ppa021322m	0.6354	0.2611	0.410922	0.3646
MDP0000189737	ppa010927m	0.6361	0.2172	0.341456	0.3639
MDP0000441505	ppb025534m	0.6398	0.1798	0.281025	0.3602
MDP0000312064	ppb013270m	0.6398	0.2169	0.339012	0.3602
MDP0000800386	ppa020114m	0.6404	0.2864	0.44722	0.3596
MDP0000390429	ppa024844m	0.6429	0.1067	0.165967	0.3571
MDP0000836660	ppa1027141m	0.6432	0.1674	0.260261	0.3568
MDP0000169820	ppa009673m	0.645	0.0489	0.075814	0.355
MDP0000230908	ppa004676m	0.646	0.108	0.167183	0.354
MDP0000155311	ppa014570m	0.6465	0.124	0.191802	0.3535
MDP0000411262	ppb022962m	0.6491	0.2445	0.376675	0.3509
MDP0000264187	ppa020928m	0.6498	0.1916	0.29486	0.3502
MDP0000829157	ppa026733m	0.6528	0.0708	0.108456	0.3472
MDP0000315402	ppa010346m	0.6531	0.035	0.0535906	0.3469
MDP0000119843	ppa023037m	0.6543	0.2399	0.366651	0.3457
MDP0000742981	ppa008592m	0.6553	0.2639	0.402716	0.3447
MDP0000168263	ppa024882m	0.6554	0.0942	0.143729	0.3446
MDP0000190173	ppa021913m	0.658	0.1091	0.165805	0.342
MDP0000146618	ppa019475m	0.6586	0.185	0.280899	0.3414
MDP0000263311	ppa023307m	0.6591	0.2563	0.388864	0.3409
MDP0000145993	ppa015232m	0.6595	0.1377	0.208795	0.3405
MDP0000249447	ppa012195m	0.6619	0.0694	0.10485	0.3381
MDP0000145180	ppa021259m	0.6649	0.3354	0.504437	0.3351
MDP0000803116	ppa008560m	0.6665	0.1012	0.151838	0.3335
MDP0000434333	ppa020896m	0.6685	0.0537	0.0803291	0.3315
MDP0000900067	ppa016666m	0.671	0.1802	0.268554	0.329
MDP0000131706	ppa013073m	0.6786	0.219	0.322723	0.3214
MDP0000846313	ppa026577m	0.6812	0.0859	0.126101	0.3188
MDP0000248505	ppa027227m	0.6831	0.1956	0.286342	0.3169
MDP0000665272	ppa016039m	0.688	0.2173	0.315843	0.312
MDP0000559292	ppa025689m	0.6884	0.2016	0.292853	0.3116
MDP0000889191	ppa016536m	0.6891	0.2163	0.313888	0.3109
MDP0000277394	ppa012542m	0.6906	0.2937	0.425282	0.3094
MDP0000197596	ppa022838m	0.6943	0.294	0.423448	0.3057
MDP0000579961	ppa009321m	0.6973	0.1891	0.271189	0.3027
MDP0000129532	ppa014715m	0.7031	0.2137	0.30394	0.2969
MDP0000218857	ppa022348m	0.7237	0.2646	0.365621	0.2763
MDP0000380299	ppa014091m	0.741	0.3608	0.48691	0.259
MDP0000126405	ppa015088m	0.7486	0.26	0.347315	0.2514
MDP0000184300	ppa007251m	0.7512	0.1808	0.240682	0.2488
MDP0000674793	ppa014358m	0.7525	0.1158	0.153887	0.2475
MDP0000308315	ppa013209m	0.7534	0.138	0.18317	0.2466
MDP0000906703	ppa024953m	0.7537	0.0979	0.129893	0.2463
MDP0000629961	ppa010975m	0.7604	0.2477	0.32575	0.2396
MDP0000424231	ppa016021m	0.7605	0.139	0.182774	0.2395
MDP0000200974	ppa011362m	0.7611	0.3195	0.419787	0.2389
MDP0000244386	ppa006802m	0.765	0.2013	0.263137	0.235
MDP0000372629	ppa014216m	0.7757	0.1275	0.164368	0.2243
MDP0000167016	ppa012323m	0.7768	0.0769	0.0989959	0.2232
MDP0000932002	ppa024104m	0.7811	0.18	0.230444	0.2189
MDP0000386815	ppa020532m	0.7885	0.2698	0.342169	0.2115	0.612917	0.128488

## Sheet: Table S7
Table S7. Sequence identity of the orthologous singletons between apple and peach.
Apple gene ID	Peach gene ID	Identity with gap (%)	Identity without gap (%)
MDP0000026761	ppa021697m	84.87	88.44
MDP0000083035	ppa001481m	86.13	89.41
MDP0000088036	ppa004126m	67.76	90.34
MDP0000118949	ppa003302m	59.88	88.37
MDP0000119066	ppa009488m	51.13	89.48
MDP0000119480	ppa000475m	83.78	92.64
MDP0000119843	ppa023037m	37.96	75.33
MDP0000120381	ppa000509m	83.99	86.48
MDP0000120956	ppa007509m	73.04	87.65
MDP0000121898	ppa026909m	52.71	83.38
MDP0000121984	ppa003839m	77.6	88.84
MDP0000122078	ppa018823m	63.47	83.24
MDP0000122724	ppa008870m	70.04	87.55
MDP0000122821	ppa024182m	62.15	76.46
MDP0000123201	ppa003930m	84.15	89.21
MDP0000123328	ppa017153m	68.67	86.48
MDP0000123604	ppa004227m	72.6	87.82
MDP0000123958	ppa000176m	71.97	87.59
MDP0000125238	ppa006882m	77.7	88.09
MDP0000125469	ppa023343m	84.81	91.6
MDP0000125575	ppa024100m	75.1	85.22
MDP0000125658	ppa021109m	81.67	83.76
MDP0000125781	ppa008246m	64.94	88.59
MDP0000126405	ppa015088m	52.56	83.2
MDP0000126450	ppa012522m	78.44	85.06
MDP0000127313	ppa009736m	50.46	91.22
MDP0000127897	ppa003246m	78.49	88.13
MDP0000128183	ppa021248m	54.23	85.06
MDP0000128263	ppa002990m	75.55	88.93
MDP0000128456	ppa006394m	80.52	87.03
MDP0000128531	ppa009280m	79.51	87.13
MDP0000128949	ppa010670m	78.18	89.21
MDP0000128951	ppa020237m	78.33	88.68
MDP0000129026	ppa018528m	80.97	83.56
MDP0000129532	ppa014715m	80.18	85.61
MDP0000129618	ppa007984m	86.42	88.69
MDP0000129665	ppa001636m	70.55	86.16
MDP0000129854	ppa013511m	84.14	87.68
MDP0000130090	ppa006819m	81.94	84.65
MDP0000130219	ppa012197m	63.44	86.92
MDP0000130521	ppa011041m	55.08	91.48
MDP0000130786	ppa006896m	87.83	88.95
MDP0000130874	ppa022453m	57.84	87.41
MDP0000130959	ppa012985m	45.74	85.26
MDP0000131307	ppa026631m	66.46	90.04
MDP0000131309	ppa009249m	68.12	81.17
MDP0000131706	ppa013073m	35.48	85.21
MDP0000132329	ppa014594m	71.91	89.71
MDP0000132849	ppa000299m	20.24	89.67
MDP0000133066	ppa025343m	88.04	88.04
MDP0000133159	ppa012502m	70.13	88.49
MDP0000133444	ppa010209m	82.04	85.51
MDP0000133633	ppa012924m	59.11	89.86
MDP0000133743	ppa024254m	63.9	86.8
MDP0000133851	ppb024689m	48.15	78.79
MDP0000134944	ppa001364m	92.5	92.94
MDP0000135138	ppa020315m	16.15	91.18
MDP0000135570	ppa019590m	82.56	86.59
MDP0000135890	ppa011798m	75.72	85.37
MDP0000136185	ppa012104m	23.9	85.35
MDP0000136501	ppa005072m	75.14	92.07
MDP0000136554	ppa010437m	83.52	90.23
MDP0000136626	ppa016318m	66.12	84.85
MDP0000136670	ppa023746m	59.61	87.9
MDP0000136777	ppa009036m	79.51	87.49
MDP0000137031	ppa009381m	69.9	86.71
MDP0000137341	ppa002785m	81.12	87.7
MDP0000137411	ppa021394m	76.1	88.81
MDP0000137568	ppa010842m	82.86	90.16
MDP0000138109	ppa004494m	84.45	89.77
MDP0000138487	ppa000465m	86.51	90.35
MDP0000138655	ppa013100m	76.64	89.42
MDP0000138862	ppa015066m	65.77	84.85
MDP0000139303	ppa024201m	70.37	82.33
MDP0000139605	ppa020175m	51.16	81.71
MDP0000139654	ppa002484m	86.24	90.37
MDP0000140157	ppa001807m	69.82	82.06
MDP0000140404	ppa003445m	85.52	91.2
MDP0000140806	ppa003568m	69.96	91.88
MDP0000140815	ppa014312m	78.95	80
MDP0000140826	ppa000276m	86.66	89.59
MDP0000141293	ppa011099m	48.76	87.11
MDP0000141620	ppa017068m	36.26	90.84
MDP0000141906	ppa026680m	71.5	80.27
MDP0000142019	ppa006807m	70.39	85.14
MDP0000142022	ppa007412m	71.08	84.86
MDP0000142076	ppa005336m	68.92	89.58
MDP0000142126	ppa024180m	67.38	78.83
MDP0000142240	ppa003687m	69.04	79.65
MDP0000142408	ppa012098m	61.45	88.95
MDP0000142541	ppa020238m	66.15	89.03
MDP0000142597	ppa005518m	63.51	90.21
MDP0000142664	ppa005734m	69.85	87.31
MDP0000142827	ppa019701m	68.65	81.01
MDP0000143025	ppa014827m	47.42	82.87
MDP0000143111	ppa012492m	80.16	93.52
MDP0000143280	ppa006578m	56.66	85.84
MDP0000143364	ppa011000m	46.14	90.06
MDP0000143472	ppa003957m	81.58	91.34
MDP0000143502	ppa013262m	87.22	87.22
MDP0000143706	ppa007655m	69.76	90.39
MDP0000143894	ppa008785m	80.08	86.98
MDP0000144617	ppa003721m	68.61	87.61
MDP0000144618	ppa008153m	79.87	87.52
MDP0000144823	ppa013384m	62.17	90.33
MDP0000144927	ppa004598m	85.93	86.96
MDP0000145180	ppa021259m	58.64	80.84
MDP0000145426	ppa007074m	62.12	88.17
MDP0000145604	ppa000205m	81.56	90.31
MDP0000145993	ppa015232m	77.12	81.1
MDP0000146033	ppa003067m	81.86	86.57
MDP0000146310	ppa005109m	76.42	89.01
MDP0000146469	ppa026678m	60.15	84.78
MDP0000146618	ppa019475m	78.78	85.73
MDP0000146812	ppa022471m	77.91	82.29
MDP0000146848	ppa018956m	86.75	88.34
MDP0000147719	ppa020798m	65.14	83.27
MDP0000148828	ppa021212m	64.76	81.04
MDP0000149121	ppa014878m	81.9	83.04
MDP0000149290	ppa000782m	81.95	89.84
MDP0000149371	ppa000671m	86.35	91.24
MDP0000149622	ppa005166m	77.8	85.11
MDP0000150776	ppa019647m	87.01	87.69
MDP0000150985	ppa007133m	85.82	89.21
MDP0000150995	ppa009781m	70.43	89.69
MDP0000151008	ppa009507m	67.19	88.74
MDP0000151267	ppa011122m	57.27	88.57
MDP0000151630	ppa025448m	88.53	88.53
MDP0000151976	ppa010503m	76.31	87.16
MDP0000152821	ppa021737m	35.07	82.15
MDP0000152827	ppa016761m	54.75	87.96
MDP0000153212	ppa010436m	65.28	87.73
MDP0000153381	ppa020144m	78.4	82.35
MDP0000153436	ppa010340m	74.05	84.67
MDP0000153655	ppa000544m	85.3	87.09
MDP0000153787	ppa009444m	81.64	85.86
MDP0000154113	ppa001696m	84.38	91.79
MDP0000154199	ppa008708m	73.56	88.13
MDP0000154206	ppa021670m	77.78	79.6
MDP0000154407	ppa000980m	86.36	89.03
MDP0000154566	ppa012762m	80.37	85.62
MDP0000155009	ppa020159m	60.22	90.87
MDP0000155100	ppa011509m	29.05	82.27
MDP0000155311	ppa014570m	75.61	84.44
MDP0000155332	ppa024582m	63.78	79.1
MDP0000155797	ppa009355m	77.71	84.01
MDP0000155839	ppa010708m	70.6	89.72
MDP0000156156	ppa000333m	89.13	90.75
MDP0000156178	ppa026337m	66.14	80.09
MDP0000156263	ppa016004m	38.3	87.19
MDP0000156453	ppa020578m	34.82	80.12
MDP0000156477	ppa000963m	79.38	88.36
MDP0000156682	ppa011771m	68.1	87.71
MDP0000157369	ppa023378m	60.34	82.35
MDP0000157642	ppa015650m	30.08	87.15
MDP0000158246	ppa006895m	84.9	89.32
MDP0000158370	ppa020735m	63.99	87.77
MDP0000158457	ppa000464m	85.33	90.45
MDP0000158720	ppa025325m	64.95	89.86
MDP0000158751	ppa015240m	78.41	84.57
MDP0000158877	ppa011455m	73.25	81.66
MDP0000159869	ppa011021m	83.48	86.46
MDP0000161216	ppa026025m	46.92	86.99
MDP0000161380	ppa005429m	60.93	89.23
MDP0000161957	ppa026309m	49.5	89.45
MDP0000162785	ppa008836m	76.8	88.99
MDP0000163291	ppa010956m	89.86	89.86
MDP0000163558	ppa014053m	84.88	91.48
MDP0000163777	ppa010793m	47.3	89.6
MDP0000163822	ppa008086m	61.66	82.8
MDP0000164082	ppa007320m	81.01	86.18
MDP0000164384	ppa016750m	88.8	89.86
MDP0000164576	ppa011066m	72.26	87.61
MDP0000164883	ppa014924m	68.96	87.49
MDP0000165836	ppa024431m	72.79	84.36
MDP0000166029	ppa008139m	85.7	90.42
MDP0000166899	ppa012334m	66.67	78.93
MDP0000167016	ppa012323m	82.86	84.8
MDP0000167063	ppa007694m	32.97	91.44
MDP0000167283	ppa003614m	79.51	86.89
MDP0000167655	ppa013824m	74.73	91.75
MDP0000168023	ppa009551m	83.45	85.83
MDP0000168263	ppa024882m	68.84	84.05
MDP0000169375	ppa005317m	86.52	87.83
MDP0000169820	ppa009673m	65.02	87.98
MDP0000169985	ppa007510m	67	90.26
MDP0000170189	ppa013233m	70.58	85.75
MDP0000170285	ppa014538m	53.21	86.46
MDP0000170777	ppa013862m	87.91	89.67
MDP0000171364	ppa005327m	75.84	88.12
MDP0000171453	ppa002593m	92.44	93.44
MDP0000171539	ppa006670m	85.7	88.12
MDP0000171750	ppa002907m	70.3	89.48
MDP0000172158	ppa019110m	69.86	82.74
MDP0000172289	ppa008475m	85.97	90.16
MDP0000173686	ppa004333m	67.94	86.2
MDP0000174273	ppa019898m	69.11	83.94
MDP0000174356	ppa013878m	38.38	92.26
MDP0000174358	ppa009097m	85.03	90.01
MDP0000174894	ppa008243m	56.53	82.44
MDP0000176078	ppa025392m	59.43	86.01
MDP0000176530	ppa008866m	79.08	89.06
MDP0000177217	ppa024270m	88.44	91.09
MDP0000177291	ppa008110m	68.58	86.81
MDP0000177788	ppa001540m	91.19	91.53
MDP0000178402	ppa003056m	74.84	88.41
MDP0000178440	ppa020715m	56.99	77.66
MDP0000179040	ppa010282m	61.11	89.88
MDP0000179065	ppa009224m	48.77	89.62
MDP0000179478	ppa025907m	69.11	84.43
MDP0000179768	ppa011813m	84.42	87.05
MDP0000180709	ppa009927m	70.28	84.07
MDP0000180950	ppa022010m	82.05	86.44
MDP0000181027	ppa005657m	84.18	88.45
MDP0000181352	ppa025582m	91.04	91.61
MDP0000182973	ppa005980m	81.96	87.2
MDP0000183993	ppa021880m	60.92	89.12
MDP0000184262	ppa003570m	63.36	82.06
MDP0000184300	ppa007251m	52.72	80.13
MDP0000184566	ppa008983m	67.98	88.46
MDP0000184571	ppa009278m	71.47	89.33
MDP0000185720	ppa007871m	73.32	86.15
MDP0000186398	ppa012974m	77.47	93.69
MDP0000186702	ppa016871m	71.07	82.11
MDP0000186861	ppa021293m	54.78	85.14
MDP0000187256	ppa010504m	53.02	83.88
MDP0000188072	ppa004892m	85.55	88.36
MDP0000188209	ppa012876m	49.11	86.22
MDP0000188531	ppa024571m	24.72	86.23
MDP0000189737	ppa010927m	76.37	82.99
MDP0000190173	ppa021913m	79.58	83.77
MDP0000190359	ppa018952m	51.81	85.1
MDP0000191184	ppa023231m	50.8	83.82
MDP0000191231	ppa007559m	72.97	87.95
MDP0000191360	ppb021141m	45.28	81.89
MDP0000191853	ppa004272m	56.57	86
MDP0000192203	ppa026691m	62.12	84.89
MDP0000192433	ppa000936m	79.95	89.45
MDP0000192890	ppa010939m	74.36	90.16
MDP0000193420	ppa005954m	87.07	92.52
MDP0000193704	ppa017973m	71.11	85.78
MDP0000193733	ppa015646m	80.71	91.48
MDP0000193819	ppa001678m	83.09	88.24
MDP0000193905	ppa014380m	67.37	87.67
MDP0000194132	ppa016470m	68.09	85.06
MDP0000194397	ppa001302m	79.09	89.1
MDP0000194587	ppa005594m	65.74	88.25
MDP0000194905	ppa012445m	51.99	90.24
MDP0000195076	ppa002975m	86.59	88.71
MDP0000195554	ppa002344m	85.78	93.07
MDP0000195935	ppa004975m	80.72	87.74
MDP0000196182	ppa012674m	51.3	95.19
MDP0000196256	ppa004801m	69.41	87.37
MDP0000196408	ppa009696m	76.15	87.02
MDP0000197070	ppa024378m	78.49	85.6
MDP0000197224	ppa021967m	76.64	83.67
MDP0000197329	ppa008794m	59.9	91.85
MDP0000197340	ppa007886m	76.51	85.98
MDP0000197366	ppa000878m	68.22	85.81
MDP0000197580	ppa018067m	57.2	89.56
MDP0000197596	ppa022838m	72.59	86.54
MDP0000197625	ppa002783m	79.56	87.24
MDP0000197761	ppa003526m	86.98	88.97
MDP0000199645	ppb022435m	75.35	81.27
MDP0000199671	ppa004802m	81.4	91.33
MDP0000200355	ppa005829m	64.65	87.78
MDP0000200718	ppa013329m	82.83	84.1
MDP0000200809	ppa005053m	78.51	87.04
MDP0000200974	ppa011362m	63.17	81.62
MDP0000200990	ppa011785m	57.56	89.46
MDP0000201316	ppa000092m	84.69	91.35
MDP0000201947	ppa006478m	73.2	87.48
MDP0000202704	ppa023099m	56.59	78.33
MDP0000202750	ppa001034m	81.69	86.24
MDP0000203298	ppa012704m	84.24	87.97
MDP0000203318	ppa006171m	61.38	86.22
MDP0000203469	ppa019917m	58.39	81.06
MDP0000204069	ppa001457m	70.55	87.66
MDP0000204132	ppa007956m	81.8	91.62
MDP0000204777	ppa010962m	72.73	85.44
MDP0000204791	ppa020152m	72.88	82.26
MDP0000205158	ppa005300m	86.88	87.06
MDP0000205657	ppa012891m	65.95	85.65
MDP0000205660	ppa011872m	69.18	90.8
MDP0000205762	ppa008363m	61.52	91.36
MDP0000206093	ppa012409m	82.68	86.55
MDP0000206285	ppa018723m	83.43	86.29
MDP0000207754	ppa011817m	76.07	83.75
MDP0000208044	ppa016117m	76.07	90.86
MDP0000208072	ppa000379m	82.69	90.42
MDP0000208401	ppa012135m	64.02	83.61
MDP0000208497	ppa010790m	53.51	86.19
MDP0000208730	ppa009620m	41.52	84.22
MDP0000208847	ppa019259m	70.53	87.69
MDP0000208850	ppa010487m	87.47	88.17
MDP0000209089	ppa011323m	60.13	89.2
MDP0000209470	ppa004792m	83.18	89.95
MDP0000211023	ppa005374m	68.02	88.19
MDP0000211947	ppa000620m	82.11	87.87
MDP0000212216	ppa022321m	60.26	87.31
MDP0000212434	ppa021063m	75.03	83.93
MDP0000212527	ppa013291m	55.94	88.28
MDP0000212806	ppa013345m	79.9	85.79
MDP0000212810	ppa007672m	69.96	88.37
MDP0000213302	ppa008260m	59.43	88.63
MDP0000213489	ppa003596m	77.83	84.26
MDP0000213697	ppa025823m	73.47	87.83
MDP0000214200	ppa013154m	72.08	84.8
MDP0000216281	ppa004371m	77.67	86.61
MDP0000216511	ppa024215m	24	81.78
MDP0000217142	ppa010606m	67.59	89.41
MDP0000217236	ppa007160m	90.26	90.5
MDP0000217786	ppa011901m	53.03	91.15
MDP0000218374	ppa010536m	54.55	87.48
MDP0000218627	ppa004180m	77.11	86.99
MDP0000218628	ppa022323m	57.47	82.34
MDP0000218857	ppa022348m	66.05	77.62
MDP0000218935	ppa013059m	83.56	87.77
MDP0000220200	ppa011686m	51.97	84.07
MDP0000220614	ppa020963m	17.2	87.51
MDP0000220754	ppa005288m	75.23	86.21
MDP0000221409	ppa005082m	76.12	90.08
MDP0000222195	ppa013919m	89	89
MDP0000222770	ppa010532m	35.86	88.12
MDP0000222900	ppa015744m	78.71	83.81
MDP0000222923	ppa008652m	61.18	80.1
MDP0000223161	ppa010422m	84.44	88.93
MDP0000224114	ppa001332m	85.94	87.73
MDP0000224949	ppa010386m	74.29	90.21
MDP0000225037	ppa011270m	82.97	88.79
MDP0000225141	ppb021634m	67.98	85.7
MDP0000225264	ppa025436m	72.89	84.89
MDP0000225751	ppa021633m	81	85.71
MDP0000225820	ppa012946m	55.16	86.57
MDP0000226339	ppa006280m	84.18	87.33
MDP0000226817	ppa006621m	59.87	88.3
MDP0000227117	ppa008374m	65.3	82.47
MDP0000228407	ppa021753m	44.51	84.62
MDP0000228872	ppa010765m	88.38	88.38
MDP0000229306	ppa022694m	67.55	89.65
MDP0000229812	ppa015718m	60.94	84.74
MDP0000229862	ppa014643m	85.62	90.04
MDP0000230258	ppa010156m	65.66	91.48
MDP0000230463	ppa000082m	87.52	91.49
MDP0000230475	ppa000133m	87.57	89.6
MDP0000230592	ppa004313m	59.19	85.83
MDP0000230727	ppa026054m	80.14	86.49
MDP0000230906	ppa008588m	56.22	86.14
MDP0000230908	ppa004676m	62.48	87.07
MDP0000230918	ppa015023m	82.36	88.27
MDP0000231385	ppa000100m	83.07	92.1
MDP0000231411	ppa011356m	91.78	91.78
MDP0000231527	ppa011981m	85.32	87.59
MDP0000231528	ppa022080m	46.67	88.21
MDP0000231567	ppa016978m	73.2	92.61
MDP0000231657	ppa000539m	61.91	86.11
MDP0000232179	ppa018748m	82.55	85.1
MDP0000232380	ppa003737m	78.17	91.74
MDP0000232422	ppa009015m	84.49	89.92
MDP0000232790	ppa012893m	87.86	88.44
MDP0000232800	ppa012872m	19.12	82.22
MDP0000232955	ppa012396m	43.46	88.18
MDP0000232978	ppa021151m	43.46	86.7
MDP0000232988	ppa007504m	60.57	85.3
MDP0000232990	ppa001426m	82.72	89.07
MDP0000233092	ppa010245m	83.52	87.14
MDP0000233098	ppa018747m	39.31	81.93
MDP0000233131	ppa000255m	82.81	89.88
MDP0000233162	ppa009990m	45.75	80.52
MDP0000233319	ppa012034m	58.79	88.03
MDP0000233439	ppa026732m	75.12	90.23
MDP0000233616	ppa001273m	68.25	86.27
MDP0000233667	ppa003939m	82.39	85.67
MDP0000233778	ppa011178m	51.56	89.59
MDP0000234120	ppa021540m	48.98	86.28
MDP0000234464	ppa024369m	33.52	78.65
MDP0000236618	ppa011919m	86.63	87.09
MDP0000237672	ppa015295m	57.94	81.27
MDP0000238469	ppa015365m	66.08	89.02
MDP0000238670	ppa010638m	49.33	86.17
MDP0000238860	ppa1027173m	45.9	83.58
MDP0000239006	ppa008574m	67.38	90.55
MDP0000239523	ppa001277m	84.72	89.25
MDP0000239808	ppa025250m	70.2	81.29
MDP0000240646	ppa004729m	67.62	90.44
MDP0000240948	ppa008786m	83.33	84.12
MDP0000241814	ppa001794m	76.88	87.91
MDP0000241823	ppa026500m	72.82	83.63
MDP0000242230	ppa014888m	58.69	79.14
MDP0000242464	ppa008325m	49.24	92.21
MDP0000242707	ppa003084m	69.96	85.14
MDP0000243419	ppa008614m	88.48	89.86
MDP0000243462	ppa021432m	84.16	87.63
MDP0000243608	ppa015477m	67.91	85.59
MDP0000244366	ppa001361m	72.11	85.05
MDP0000244379	ppa007908m	89.49	89.49
MDP0000244386	ppa006802m	42.81	80.92
MDP0000245145	ppa020028m	75.52	89.79
MDP0000245433	ppa022830m	48.17	79.17
MDP0000245541	ppa000917m	70.1	87.32
MDP0000246184	ppa010345m	51.73	88.89
MDP0000246295	ppa000354m	72.96	83.99
MDP0000246803	ppa022387m	76.47	80.85
MDP0000246923	ppa009185m	82.14	91.09
MDP0000246970	ppa025168m	74.07	83.95
MDP0000247014	ppa010167m	86.16	87.48
MDP0000247149	ppa007385m	79.32	91.64
MDP0000248109	ppa013763m	54.68	79.68
MDP0000248505	ppa027227m	17.74	85.44
MDP0000249447	ppa012195m	35.48	85.27
MDP0000249521	ppa000252m	64.16	87.41
MDP0000250583	ppa003934m	87.59	90.44
MDP0000250821	ppa004137m	82.96	88.98
MDP0000250869	ppa013231m	45.77	82.29
MDP0000250951	ppa019042m	57.72	77.11
MDP0000251137	ppa026349m	83.46	83.92
MDP0000251422	ppa020424m	55.94	85.54
MDP0000251947	ppa012286m	75.89	88.32
MDP0000251957	ppa010168m	55.85	88.42
MDP0000252183	ppa006112m	72.04	85.49
MDP0000252210	ppa001484m	85.71	88.19
MDP0000252227	ppa017567m	67.93	82.64
MDP0000252316	ppa010446m	69.42	90.8
MDP0000252833	ppa008538m	85.85	91.87
MDP0000253785	ppa009375m	36.74	80.26
MDP0000254012	ppa004497m	76.54	88.24
MDP0000255102	ppa021122m	67.76	90.33
MDP0000255411	ppa017697m	71.58	82.06
MDP0000255453	ppa013096m	70.82	81.96
MDP0000255694	ppa002004m	77.78	87.87
MDP0000255764	ppa020042m	71.53	84.98
MDP0000256027	ppa006049m	61.54	89.07
MDP0000256063	ppa011547m	39.06	90.45
MDP0000256671	ppa010726m	33.11	89.23
MDP0000257799	ppa008127m	70.01	82.99
MDP0000257937	ppa010867m	66.45	88.13
MDP0000259323	ppa007739m	89.57	90.07
MDP0000259440	ppa001578m	76.65	89.75
MDP0000261512	ppa002843m	67.91	83.87
MDP0000261748	ppa009713m	25.07	87.33
MDP0000262141	ppa024285m	76.24	83.42
MDP0000262145	ppa002578m	50.71	89.39
MDP0000262534	ppa005939m	72.79	90.62
MDP0000262614	ppa019610m	48.75	83.97
MDP0000262667	ppa006632m	87.34	87.34
MDP0000263194	ppa016782m	45.96	76.25
MDP0000263279	ppa001837m	84.83	91.67
MDP0000263311	ppa023307m	34.26	80.95
MDP0000264187	ppa020928m	65.99	78.97
MDP0000264409	ppa026352m	86.01	88
MDP0000264457	ppa023998m	74.36	87.09
MDP0000264587	ppa006480m	54.67	87.14
MDP0000264955	ppa022613m	64.92	85.49
MDP0000265036	ppa009394m	60.76	86.1
MDP0000265425	ppa023807m	46.45	79.08
MDP0000265983	ppa009135m	78.28	90.6
MDP0000267339	ppa006793m	86.88	90.88
MDP0000267759	ppa009484m	85.1	86.88
MDP0000268386	ppa026236m	69.33	84.09
MDP0000268869	ppa001320m	79.92	89.73
MDP0000269413	ppa011338m	67.29	83.96
MDP0000270108	ppa011534m	83.8	88.73
MDP0000270244	ppa025274m	13.44	91.03
MDP0000270336	ppa024791m	43.46	78.92
MDP0000270412	ppa002423m	80.25	86.88
MDP0000270526	ppa004499m	75.28	84.56
MDP0000270745	ppa024522m	83.76	87.11
MDP0000271168	ppa006331m	70.6	85.69
MDP0000271607	ppa014302m	85.53	90.28
MDP0000271902	ppa000907m	72.69	90.3
MDP0000272900	ppa009480m	74.31	83.31
MDP0000273410	ppa014066m	35.5	83.53
MDP0000273495	ppa004784m	82.86	88.82
MDP0000273496	ppa003311m	85.11	90.07
MDP0000273948	ppa013287m	69.7	92.93
MDP0000274386	ppa019501m	21.76	82.11
MDP0000274921	ppa026336m	51.42	87.03
MDP0000275880	ppa011316m	70.05	90.89
MDP0000276109	ppa007351m	79.82	89.7
MDP0000276262	ppa012830m	83.43	91.07
MDP0000276753	ppa020917m	74.94	86.51
MDP0000276878	ppa001275m	80.28	89.4
MDP0000277059	ppa007770m	81.79	89.86
MDP0000277348	ppa001510m	82.5	88.45
MDP0000277394	ppa012542m	68.26	85.94
MDP0000278323	ppa007177m	61.96	89.09
MDP0000278787	ppa013996m	60.4	81.32
MDP0000280299	ppa025835m	78.52	88.73
MDP0000280901	ppa013218m	59.39	77.69
MDP0000280945	ppa008049m	74.62	85.34
MDP0000281696	ppa011676m	46.96	86.17
MDP0000281900	ppa011317m	73.88	84.43
MDP0000282006	ppa017614m	53.25	79.68
MDP0000282244	ppa025389m	69.3	82.55
MDP0000282492	ppa010581m	69.47	91.02
MDP0000282527	ppa006456m	90.21	91.09
MDP0000282535	ppa015664m	60.79	85.82
MDP0000282711	ppa016549m	48.32	78.69
MDP0000282921	ppa017992m	62.33	85.92
MDP0000284475	ppa010139m	83.84	93
MDP0000285037	ppa007522m	72	81.19
MDP0000285175	ppa007989m	65.76	82.67
MDP0000285600	ppa022429m	82.52	85.8
MDP0000286198	ppa011479m	79.45	88.62
MDP0000287922	ppa010917m	72.53	88.03
MDP0000288072	ppa013883m	91.92	91.92
MDP0000288596	ppa016079m	80.69	86.78
MDP0000288685	ppa003013m	71.75	90.08
MDP0000290675	ppa006709m	66.98	87.92
MDP0000290884	ppa007159m	83.66	88.95
MDP0000290971	ppa003938m	74.48	87
MDP0000291249	ppa019578m	74.46	85.79
MDP0000291802	ppa000046m	77.14	87.22
MDP0000292315	ppa001679m	48.17	89.38
MDP0000292319	ppa007326m	52.86	90.24
MDP0000292604	ppa012095m	55.76	89.22
MDP0000292914	ppa025408m	33.83	91.33
MDP0000293312	ppa006115m	56.2	87.41
MDP0000293367	ppa008292m	69.63	87.34
MDP0000293698	ppa014751m	55.75	83.29
MDP0000293910	ppa004084m	92.09	92.61
MDP0000293980	ppa009235m	88.82	89.71
MDP0000294429	ppa002434m	84.16	90.23
MDP0000295115	ppa026250m	76.53	84.66
MDP0000295212	ppa001961m	33.24	85.07
MDP0000295300	ppa009982m	46.61	87.53
MDP0000296002	ppa011440m	89.62	90.05
MDP0000296199	ppa016655m	74.88	83.02
MDP0000296599	ppa006298m	84.54	86.23
MDP0000297057	ppa001083m	79.14	90.07
MDP0000297307	ppa1027203m	72.96	83.77
MDP0000297534	ppa002449m	79.78	91.31
MDP0000297622	ppa004047m	44.51	91.95
MDP0000297920	ppa001258m	87.68	90.45
MDP0000298141	ppa015746m	54.93	86.8
MDP0000298523	ppa006196m	58.64	82.7
MDP0000298545	ppa016098m	71.96	83.18
MDP0000298548	ppa003840m	72.18	87.28
MDP0000299824	ppa006638m	77.73	89.94
MDP0000300287	ppa015197m	28.53	86.64
MDP0000301166	ppa010744m	79.32	88.28
MDP0000301246	ppa002564m	35.46	90.57
MDP0000302212	ppa000003m	91.07	91.66
MDP0000302894	ppa009710m	63.68	86.92
MDP0000303340	ppa017607m	86.67	88.38
MDP0000303605	ppa005685m	74.17	88.76
MDP0000303736	ppa005600m	68.32	88.96
MDP0000304061	ppa000436m	80.79	89.07
MDP0000304202	ppa020007m	48.24	81.21
MDP0000304878	ppa011470m	64.16	77.76
MDP0000305380	ppa003075m	73.86	88.55
MDP0000306488	ppa007146m	54.7	91.6
MDP0000307451	ppa015639m	78.12	83.84
MDP0000307465	ppa015679m	61.05	81.59
MDP0000307973	ppa020181m	60.09	90.14
MDP0000308315	ppa013209m	50.73	85.05
MDP0000309541	ppa017001m	38.88	79.9
MDP0000310356	ppa013136m	89.45	89.45
MDP0000310651	ppa010414m	70.49	88.18
MDP0000310968	ppa024203m	59.57	87.54
MDP0000311023	ppa020539m	65.05	79.47
MDP0000311184	ppa004185m	67.2	89.61
MDP0000311762	ppa012661m	90.68	91.25
MDP0000312054	ppa001589m	58.1	84.12
MDP0000312064	ppb013270m	75.8	79.04
MDP0000312982	ppa013508m	57.22	90.35
MDP0000312998	ppa000194m	75.9	86.27
MDP0000313439	ppa022895m	79.02	82.58
MDP0000313741	ppa021795m	71.38	82.19
MDP0000314471	ppa006656m	57.39	84.53
MDP0000314632	ppa025736m	68.61	87.02
MDP0000314814	ppa000776m	85.35	91.64
MDP0000315402	ppa010346m	87.89	88.93
MDP0000316085	ppa010119m	85.68	87.63
MDP0000316819	ppa014089m	93.18	93.18
MDP0000318293	ppa013133m	40.24	88.01
MDP0000318849	ppa009577m	75.83	81.73
MDP0000318854	ppa002468m	89.12	89.52
MDP0000318891	ppa018578m	78.77	83.45
MDP0000319067	ppa013696m	59.12	78.53
MDP0000319446	ppa013205m	63.87	84.07
MDP0000319493	ppa013548m	27.81	82.49
MDP0000319563	ppa005340m	63.69	81.72
MDP0000319569	ppa003616m	84.86	87.71
MDP0000320163	ppa022207m	70.47	86
MDP0000320415	ppa010033m	62.69	79.25
MDP0000320419	ppa012268m	80.71	90.36
MDP0000320511	ppa001445m	87.54	88.39
MDP0000320533	ppa013486m	83.08	89.26
MDP0000320547	ppa005400m	75.25	87.3
MDP0000320551	ppb019012m	73.23	85.41
MDP0000320755	ppa000608m	83.18	90.8
MDP0000320817	ppa011577m	24.33	83.5
MDP0000321007	ppa003321m	88.35	93.63
MDP0000321032	ppa012718m	66.35	89.45
MDP0000321163	ppa013894m	33.2	84.38
MDP0000321267	ppa013381m	28.98	86.44
MDP0000321595	ppa010438m	21.23	88.67
MDP0000321688	ppa009413m	72.78	85.82
MDP0000321984	ppa008534m	82.56	86.83
MDP0000351497	ppa017459m	49.26	79.65
MDP0000372629	ppa014216m	46.01	83.76
MDP0000376446	ppa020143m	75.85	91.03
MDP0000379106	ppa012819m	51.84	88.37
MDP0000380299	ppa014091m	66.79	77.54
MDP0000382079	ppa012169m	87	87
MDP0000386815	ppa020532m	68.33	77.29
MDP0000388228	ppa007072m	79.12	90.45
MDP0000389902	ppa011541m	84.31	90.02
MDP0000390429	ppa024844m	78.47	84.22
MDP0000391472	ppa020834m	65.25	83.42
MDP0000392283	ppa012203m	51.96	86.22
MDP0000396787	ppa001055m	58.74	91.01
MDP0000403030	ppa005283m	46.88	90.39
MDP0000405179	ppa004302m	54.36	87.39
MDP0000405576	ppa010786m	66.12	82.28
MDP0000409454	ppa017211m	41.15	90.97
MDP0000411262	ppb022962m	72.18	81.62
MDP0000413382	ppa010098m	84.89	87.86
MDP0000418846	ppa002977m	82.45	89.47
MDP0000424231	ppa016021m	77.1	80.04
MDP0000426284	ppa025515m	83.51	85.26
MDP0000427750	ppa020456m	60.7	80.83
MDP0000434333	ppa020896m	82.34	87.55
MDP0000435249	ppa010783m	59.62	88.25
MDP0000435717	ppa010836m	59.47	85.53
MDP0000438056	ppa003083m	83.59	88.74
MDP0000439540	ppa005629m	81.21	87.26
MDP0000441505	ppb025534m	62.06	83.07
MDP0000442900	ppa020762m	92.43	92.43
MDP0000443139	ppa009981m	90.81	91.48
MDP0000444739	ppa010995m	88.65	90.22
MDP0000445218	ppa012882m	44.15	90.09
MDP0000451184	ppa010887m	87.06	89.32
MDP0000457988	ppa020729m	77.19	83.11
MDP0000462110	ppa015217m	40.89	85.78
MDP0000463041	ppa004686m	72.54	83.46
MDP0000468851	ppa019873m	76.65	83.39
MDP0000473309	ppa017786m	70.44	80.58
MDP0000478657	ppa018760m	82.41	87.23
MDP0000482092	ppa005409m	53.27	84.47
MDP0000485534	ppa003533m	62.51	87.31
MDP0000491810	ppa013012m	85.39	86.57
MDP0000498703	ppa023919m	85.29	86.14
MDP0000504126	ppa013818m	82.03	85.37
MDP0000512591	ppa021322m	63	80.77
MDP0000514389	ppa012623m	85.25	86.83
MDP0000514411	ppa014293m	86.58	86.58
MDP0000517914	ppa010719m	60.22	90.89
MDP0000523831	ppa003948m	47.21	84.55
MDP0000529313	ppa011530m	79.71	88.42
MDP0000530865	ppa012232m	65.34	85.28
MDP0000533069	ppa023633m	29.9	84.39
MDP0000534460	ppa010330m	92.13	92.13
MDP0000534782	ppa024606m	91.17	91.17
MDP0000549807	ppa016934m	86.12	89.24
MDP0000557602	ppb010966m	62.71	78.81
MDP0000559292	ppa025689m	75.24	82.69
MDP0000559909	ppa007139m	83.14	89.44
MDP0000561059	ppa008528m	80.91	87.25
MDP0000562580	ppa008148m	49.42	86.29
MDP0000568497	ppa021146m	77.26	79.3
MDP0000572034	ppa001558m	80.36	88.06
MDP0000572633	ppa023572m	74.84	80.78
MDP0000572846	ppa014129m	66.67	83.92
MDP0000579201	ppa013057m	63.3	86.25
MDP0000579961	ppa009321m	57.25	82.33
MDP0000583574	ppa014749m	76.54	84.69
MDP0000601939	ppa013284m	63	86.87
MDP0000602145	ppa018620m	52.44	82.81
MDP0000604990	ppa013770m	57.38	77.99
MDP0000608975	ppb024794m	75.7	86.17
MDP0000613143	ppa013167m	75.06	87.21
MDP0000617417	ppa011823m	54.59	87.6
MDP0000618484	ppa013916m	76.02	89.35
MDP0000622600	ppb011482m	65.35	86.84
MDP0000623276	ppa018549m	63.64	84.21
MDP0000629961	ppa010975m	43.86	79.3
MDP0000631284	ppa023414m	72.55	81.77
MDP0000640130	ppa003228m	71.96	89.73
MDP0000647568	ppa017370m	86.29	86.29
MDP0000660892	ppa016190m	67.52	84
MDP0000662927	ppa013339m	78.88	84.7
MDP0000664113	ppa001067m	85.13	89.47
MDP0000665272	ppa016039m	45.97	81.23
MDP0000667723	ppa011449m	74.52	85.98
MDP0000672487	ppa012831m	71.35	84.11
MDP0000673264	ppa012236m	81.75	85.58
MDP0000674793	ppa014358m	78.63	86.38
MDP0000675528	ppa023123m	53.66	83.54
MDP0000676812	ppa017894m	72.41	87.5
MDP0000679839	ppa006113m	73.25	81.48
MDP0000685185	ppa013771m	93.27	93.27
MDP0000687154	ppa010056m	63.04	83.94
MDP0000692753	ppa005530m	82	84.19
MDP0000710378	ppa011992m	63.73	86.13
MDP0000711212	ppa023456m	58.78	84.62
MDP0000711591	ppa024929m	85.64	86.56
MDP0000712248	ppa006291m	29.37	87.47
MDP0000714834	ppa009123m	85.34	88.51
MDP0000722117	ppa003315m	87.32	88.51
MDP0000722827	ppa011172m	80.46	88.44
MDP0000723824	ppa011916m	86.11	87.02
MDP0000726526	ppa025906m	59.7	83.08
MDP0000729863	ppa013568m	67.97	80.26
MDP0000732600	ppa011613m	75.46	86.93
MDP0000734607	ppa009532m	86.24	88.47
MDP0000737308	ppa004264m	83.84	85.13
MDP0000737324	ppa012219m	70.61	85.32
MDP0000742981	ppa008592m	51.86	77.23
MDP0000750612	ppa012048m	76.42	86.56
MDP0000753159	ppa004891m	85.17	85.69
MDP0000759437	ppa009431m	71.88	84.31
MDP0000762517	ppa023449m	36.96	92.09
MDP0000766591	ppa012277m	50	84.18
MDP0000769454	ppa019193m	72.4	73.81
MDP0000770985	ppa021649m	80.85	81.72
MDP0000771727	ppa009175m	81.3	88.21
MDP0000781028	ppa010697m	85	87.18
MDP0000781136	ppa006558m	81.48	85.31
MDP0000782093	ppa005472m	85.88	88.15
MDP0000785794	ppa007778m	86.61	89.85
MDP0000787916	ppa007475m	78.47	91.87
MDP0000787991	ppa023236m	84.7	88.14
MDP0000792264	ppa026548m	56.41	85.22
MDP0000795631	ppb009453m	78.14	81.16
MDP0000796594	ppa012497m	30.19	79.9
MDP0000800386	ppa020114m	36.74	89.36
MDP0000801999	ppa012917m	74.81	88.41
MDP0000802300	ppa012956m	81.56	83.22
MDP0000803116	ppa008560m	73.96	85.47
MDP0000806945	ppa008987m	86.86	87.14
MDP0000807972	ppa011899m	76	81.72
MDP0000808464	ppa023773m	82.18	86.46
MDP0000811790	ppa020829m	75.7	81.48
MDP0000812560	ppa026148m	83.67	88.17
MDP0000813267	ppa003931m	72.55	86.16
MDP0000821000	ppa005362m	88.89	89.08
MDP0000823167	ppa015031m	77.48	79.84
MDP0000826832	ppa009203m	67.96	85.78
MDP0000826923	ppa026311m	75.97	80.33
MDP0000828015	ppa005544m	86.87	88.96
MDP0000828170	ppa007806m	88.11	88.11
MDP0000829157	ppa026733m	82.1	84.17
MDP0000833543	ppa009074m	73.73	91.05
MDP0000833745	ppa013071m	87.32	87.94
MDP0000836444	ppa021119m	64.7	78.53
MDP0000836660	ppa1027141m	74.1	82.4
MDP0000838149	ppa020770m	78.95	81.82
MDP0000838190	ppa013850m	87	87.88
MDP0000838643	ppa008629m	85.85	85.85
MDP0000840325	ppa000412m	51	91.08
MDP0000841489	ppa010467m	76.24	90.63
MDP0000846147	ppa022571m	80.42	87.71
MDP0000846313	ppa026577m	82.35	86.11
MDP0000846861	ppa002010m	85.71	88.66
MDP0000849292	ppa002305m	91.85	91.85
MDP0000851479	ppa016340m	64.78	77.44
MDP0000854311	ppa013822m	82.68	86.05
MDP0000857799	ppa013759m	82.89	88.36
MDP0000858559	ppa016167m	86.92	86.92
MDP0000859828	ppb005161m	69.19	82.53
MDP0000863593	ppa016487m	70.81	83.42
MDP0000863789	ppa025102m	84.8	87.99
MDP0000864633	ppa001401m	32.94	87.34
MDP0000865060	ppa011796m	75.86	89.8
MDP0000866499	ppa006603m	61.06	90.35
MDP0000866509	ppa001043m	70.5	84.41
MDP0000868854	ppa023298m	16.38	89.22
MDP0000870056	ppa009105m	74.84	81.69
MDP0000872133	ppb009396m	81.21	90.94
MDP0000872903	ppa025857m	76.65	84.4
MDP0000874928	ppa019989m	52.78	80.32
MDP0000875237	ppa011326m	61.9	77.46
MDP0000879596	ppa003085m	66.34	87.3
MDP0000880624	ppa013991m	86.74	86.74
MDP0000886456	ppa024356m	78.09	84.6
MDP0000889191	ppa016536m	71.22	76.77
MDP0000893382	ppa013092m	85.92	87.14
MDP0000894933	ppa006238m	87.09	88.76
MDP0000895618	ppa023224m	70.58	85.1
MDP0000897836	ppa017090m	75.7	90.18
MDP0000898700	ppa002321m	87.26	90.11
MDP0000899075	ppa026612m	82.02	87.3
MDP0000900067	ppa016666m	73.15	82.38
MDP0000900893	ppa009173m	80.9	91.61
MDP0000902638	ppa015772m	74.57	82.92
MDP0000903089	ppa012006m	59.93	87.34
MDP0000903351	ppa007862m	49.91	84.53
MDP0000906703	ppa024953m	77.79	86.35
MDP0000906869	ppa014192m	83.53	84.55
MDP0000907489	ppa007076m	51.87	79.73
MDP0000907499	ppa000738m	53.87	86.77
MDP0000911003	ppa003318m	89.42	89.87
MDP0000911104	ppa010424m	86.19	86.19
MDP0000911376	ppa015352m	60.11	84.56
MDP0000912059	ppa011517m	82.32	85.03
MDP0000912405	ppa022741m	71.92	82.58
MDP0000913740	ppa012456m	85.85	86.86
MDP0000914155	ppa012078m	72.42	86.59
MDP0000921005	ppa012293m	70.82	93.75
MDP0000921349	ppa009807m	86.04	86.04
MDP0000923036	ppa013397m	85.71	85.71
MDP0000923628	ppa014534m	85.03	85.03
MDP0000923954	ppa018657m	84.76	87.39
MDP0000928616	ppa020281m	73.48	82.33
MDP0000928674	ppa004295m	80.8	88.25
MDP0000928826	ppa022994m	45.11	82.5
MDP0000929061	ppa001708m	59.92	89.94
MDP0000930948	ppa009640m	85.48	88.25
MDP0000932002	ppa024104m	75.08	80.91
MDP0000933141	ppa026034m	80.06	80.06
MDP0000933852	ppa014258m	88.89	88.89
MDP0000934741	ppa000284m	69.27	82.68
MDP0000937157	ppa011247m	73.88	88.94
MDP0000942272	ppa008427m	89.69	89.96
MDP0000943161	ppa013747m	63.22	77.59
MDP0000947001	ppa012134m	61.05	86
MDP0000948307	ppa010210m	37.44	87.69
MDP0000948924	ppa016998m	53.85	84
MDP0000949412	ppa004519m	81.03	88.36
MDP0000952113	ppa005258m	49.32	90.21

## Sheet: Table S8
Table S8. Primers used for Real time Quantitative PCR
Element	F (5'-3')	R (5'-3')
mRNA capping enzyme (Pbr012368.1)	CTGATAGGATACGGAGTGATAGCAAAGC	GGCAGCCTCAGCACTAAGCTAACC
cytochrome B561 (Pbr030630.1)	TCCTTGCCGTTATTACTCCGATG	ACAGATGAGAAAGGAAGAACCAAAGG
PbrAACA1_IT5	CAAGATCCCTGCAAGCCTAC	TGAGCATCAGGACCACTGAC
PbrAACA4_IT11	GCACAATCCAATGTTCTTGA	CCCCCTCAAACTAAACTTGGAGTA
PbrAACA4_IT14	CCCTCTCCTCTTCCTTCACC	GCGTTCATGATGGTGCTCTA
